# Supplementary material for: ﻿Xeniakonohana sp. nov. (Cnidaria, Octocorallia, Alcyonacea), a new soft coral species in the family Xeniidae from Miyazaki, Japan
Source: Zookeys. 2022 Feb 3;1085:29–49. doi: 10.3897/zookeys.1085.77924 (PMC8831390; doi:10.3897/zookeys.1085.77924)
Supplement: XML Treatment for Xenia [file zookeys.1085.77924-treatment1.xml]

<!DOCTYPE tp:taxon-treatment
  PUBLIC "-//TaxonX//DTD Taxonomic Treatment Publishing DTD v0 20100105//EN" "tax-treatment-NSO.dtd">
<tp:taxon-treatment xmlns:tp="http://www.plazi.org/taxpub"><tp:treatment-meta><kwd-group><label>Taxon classification</label><kwd>
                  <named-content content-type="kingdom">Animalia</named-content>
                </kwd><kwd>
                  <named-content content-type="order">Alcyonacea</named-content>
                </kwd><kwd>
                  <named-content content-type="family">Xeniidae</named-content>
                </kwd></kwd-group><mixed-citation publication-type="journal"><person-group><name><surname>Koido</surname><given-names>Tatsuki</given-names></name><name><surname>Imahara</surname><given-names>Yukimitsu</given-names></name><name><surname>Fukami</surname><given-names>Hironobu</given-names></name></person-group><article-title>﻿<italic><tp:taxon-name><tp:taxon-name-part taxon-name-part-type="genus" reg="Xenia">Xenia</tp:taxon-name-part><tp:taxon-name-part taxon-name-part-type="species" reg="konohana">konohana</tp:taxon-name-part></tp:taxon-name></italic> sp. nov. (<tp:taxon-name><tp:taxon-name-part taxon-name-part-type="phylum">Cnidaria</tp:taxon-name-part></tp:taxon-name>, <tp:taxon-name><tp:taxon-name-part taxon-name-part-type="subclass">Octocorallia</tp:taxon-name-part></tp:taxon-name>, <tp:taxon-name><tp:taxon-name-part taxon-name-part-type="order">Alcyonacea</tp:taxon-name-part></tp:taxon-name>), a new soft coral species in the family <tp:taxon-name><tp:taxon-name-part taxon-name-part-type="family">Xeniidae</tp:taxon-name-part></tp:taxon-name> from Miyazaki, Japan</article-title><source>Zookeys</source><day>03</day><month>02</month><year>2022</year><volume>1085</volume><fpage>29</fpage><lpage>49</lpage><pub-id pub-id-type="doi">10.3897/zookeys.1085.77924</pub-id></mixed-citation></tp:treatment-meta><tp:nomenclature><label>﻿Genus</label><tp:taxon-name>
                <object-id xmlns:xlink="http://www.w3.org/1999/xlink" content-type="arpha" xlink:type="simple">52A3BF13-E181-5B8C-9E48-59C7257C65CE</object-id>
                <tp:taxon-name-part taxon-name-part-type="genus" reg="Xenia">Xenia</tp:taxon-name-part>
              </tp:taxon-name><tp:taxon-authority>Lamarck, 1816</tp:taxon-authority></tp:nomenclature><tp:treatment-sec sec-type="type species" id="SECID0E6JBG"><title>Type species.</title><p><italic><tp:taxon-name><tp:taxon-name-part taxon-name-part-type="genus" reg="Xenia">Xenia</tp:taxon-name-part><tp:taxon-name-part taxon-name-part-type="species" reg="umbellata">umbellata</tp:taxon-name-part></tp:taxon-name></italic> Lamarck, 1816</p></tp:treatment-sec><tp:treatment-sec sec-type="Emended diagnosis" id="SECID0EQKBG"><title>Emended diagnosis.</title><p>(Chiefly after <xref ref-type="bibr" rid="B12">Halász et al. 2019</xref>). Colonies are small and soft with cylindrical stalk, undivided or branched, terminating in one or more domed polyp-bearing regions. Polyps are not retractile and are always monomorphic. The dominant sclerites are ellipsoid platelets, usually abundant in all parts of the colony. They are composed of calcite rods, often dendritic or sinuous, mostly radially arranged, at least at the periphery of the sclerites. In addition to ellipsoid platelets, a few species have rods or unique spindles with pointed spear ends.</p></tp:treatment-sec><ref-list><ref id="B12"><mixed-citation xmlns:xlink="http://www.w3.org/1999/xlink" xlink:type="simple"><person-group><name name-style="western"><surname>Halász</surname><given-names>A</given-names></name><name name-style="western"><surname>McFadden</surname><given-names>CS</given-names></name><name name-style="western"><surname>Toonen</surname><given-names>R</given-names></name><name name-style="western"><surname>Benayahu</surname><given-names>Y</given-names></name></person-group> (<year>2019</year>) <article-title>Re-description of type material of <italic><tp:taxon-name><tp:taxon-name-part taxon-name-part-type="genus">Xenia</tp:taxon-name-part></tp:taxon-name></italic> Lamarck, 1816 (<tp:taxon-name><tp:taxon-name-part taxon-name-part-type="subclass">Octocorallia</tp:taxon-name-part></tp:taxon-name>: <tp:taxon-name><tp:taxon-name-part taxon-name-part-type="family">Xeniidae</tp:taxon-name-part></tp:taxon-name>).</article-title><source>Zootaxa</source><volume>4652</volume>: <fpage>201</fpage>–<lpage>239</lpage>. <ext-link xlink:type="simple" ext-link-type="doi" xlink:href="10.11646/zootaxa.4652.2.1">https://doi.org/10.11646/zootaxa.4652.2.1</ext-link></mixed-citation></ref></ref-list></tp:taxon-treatment>
