# Supplementary material for: ﻿Xeniakonohana sp. nov. (Cnidaria, Octocorallia, Alcyonacea), a new soft coral species in the family Xeniidae from Miyazaki, Japan
Source: Zookeys. 2022 Feb 3;1085:29–49. doi: 10.3897/zookeys.1085.77924 (PMC8831390; doi:10.3897/zookeys.1085.77924)
Supplement: XML Treatment for Xenia konohana [file zookeys.1085.77924-treatment2.xml]

<!DOCTYPE tp:taxon-treatment
  PUBLIC "-//TaxonX//DTD Taxonomic Treatment Publishing DTD v0 20100105//EN" "tax-treatment-NSO.dtd">
<tp:taxon-treatment xmlns:tp="http://www.plazi.org/taxpub"><tp:treatment-meta><kwd-group><label>Taxon classification</label><kwd>
                  <named-content content-type="kingdom">Animalia</named-content>
                </kwd><kwd>
                  <named-content content-type="order">Alcyonacea</named-content>
                </kwd><kwd>
                  <named-content content-type="family">Xeniidae</named-content>
                </kwd></kwd-group><mixed-citation publication-type="journal"><person-group><name><surname>Koido</surname><given-names>Tatsuki</given-names></name><name><surname>Imahara</surname><given-names>Yukimitsu</given-names></name><name><surname>Fukami</surname><given-names>Hironobu</given-names></name></person-group><article-title>﻿<italic><tp:taxon-name><tp:taxon-name-part taxon-name-part-type="genus" reg="Xenia">Xenia</tp:taxon-name-part><tp:taxon-name-part taxon-name-part-type="species" reg="konohana">konohana</tp:taxon-name-part></tp:taxon-name></italic> sp. nov. (<tp:taxon-name><tp:taxon-name-part taxon-name-part-type="phylum">Cnidaria</tp:taxon-name-part></tp:taxon-name>, <tp:taxon-name><tp:taxon-name-part taxon-name-part-type="subclass">Octocorallia</tp:taxon-name-part></tp:taxon-name>, <tp:taxon-name><tp:taxon-name-part taxon-name-part-type="order">Alcyonacea</tp:taxon-name-part></tp:taxon-name>), a new soft coral species in the family <tp:taxon-name><tp:taxon-name-part taxon-name-part-type="family">Xeniidae</tp:taxon-name-part></tp:taxon-name> from Miyazaki, Japan</article-title><source>Zookeys</source><day>03</day><month>02</month><year>2022</year><volume>1085</volume><fpage>29</fpage><lpage>49</lpage><pub-id pub-id-type="doi">10.3897/zookeys.1085.77924</pub-id></mixed-citation></tp:treatment-meta><tp:nomenclature><label>﻿</label><tp:taxon-name>
                <object-id xmlns:xlink="http://www.w3.org/1999/xlink" content-type="arpha" xlink:type="simple">566DDCE1-F472-55BC-B6E0-211FD5C8311C</object-id>
                <tp:taxon-name-part taxon-name-part-type="genus" reg="Xenia">Xenia</tp:taxon-name-part>
                <tp:taxon-name-part taxon-name-part-type="species" reg="konohana">konohana</tp:taxon-name-part>
                <object-id xmlns:xlink="http://www.w3.org/1999/xlink" content-type="zoobank" xlink:type="simple">http://zoobank.org/D1BD260D-A55D-4A88-9CF6-823E06AF0504</object-id>
              </tp:taxon-name><tp:taxon-status xmlns:xlink="http://www.w3.org/1999/xlink" xlink:type="simple">sp. nov.</tp:taxon-status><xref ref-type="fig" rid="F3">New Japanese name: konohana-umiazami Figs 3</xref><xref ref-type="fig" rid="F4">, 4</xref><xref ref-type="fig" rid="F5">, 5</xref><xref ref-type="fig" rid="F6">, 6</xref><xref ref-type="fig" rid="F7">, 7</xref><xref ref-type="fig" rid="F8">, 8</xref><xref ref-type="fig" rid="F9">, 9</xref><xref ref-type="fig" rid="F10">, 10</xref></tp:nomenclature><tp:treatment-sec sec-type="Synonym" id="SECID0EDNBG"><title>Synonym.</title><p><italic><tp:taxon-name><tp:taxon-name-part taxon-name-part-type="genus" reg="Xenia">Xenia</tp:taxon-name-part></tp:taxon-name></italic> sp. 1 <xref ref-type="bibr" rid="B15">Koido et al. 2019</xref>: Table <xref ref-type="table" rid="T1">1</xref>, figs 2J–4J.</p></tp:treatment-sec><tp:treatment-sec sec-type="material" id="SECID0EYNBG"><title>Materials.</title><p><bold><italic>Holotype</italic></bold>: <abbrev xmlns:xlink="http://www.w3.org/1999/xlink" xlink:title="Kuroshio Biological Research Foundation" id="ABBRID0EDOBG" xlink:type="simple">KBF</abbrev>-<abbrev xmlns:xlink="http://www.w3.org/1999/xlink" xlink:title="octocoral collection" id="ABBRID0EHOBG" xlink:type="simple">OA</abbrev>-00092 (<abbrev xmlns:xlink="http://www.w3.org/1999/xlink" xlink:title="Miyazaki University, Fisheries Sciences" id="ABBRID0ELOBG" xlink:type="simple">MUFS</abbrev>-COMO4 in <xref ref-type="bibr" rid="B15">Koido et al. 2019</xref>), Oshima Isl., Nichinan City, Miyazaki Prefecture, depth &lt; 5 m, July 2, 2012. <bold><italic>Paratypes</italic></bold>: <abbrev xmlns:xlink="http://www.w3.org/1999/xlink" xlink:title="Kuroshio Biological Research Foundation" id="ABBRID0EWOBG" xlink:type="simple">KBF</abbrev>-<abbrev xmlns:xlink="http://www.w3.org/1999/xlink" xlink:title="octocoral collection" id="ABBRID0E1OBG" xlink:type="simple">OA</abbrev>-00093 (<abbrev xmlns:xlink="http://www.w3.org/1999/xlink" xlink:title="Miyazaki University, Fisheries Sciences" id="ABBRID0E5OBG" xlink:type="simple">MUFS</abbrev>-COMO53 in <xref ref-type="bibr" rid="B15">Koido et al. 2019</xref>), Oshima Isl., Nichinan City, Miyazaki Prefecture, depth &lt; 10 m, December 25, 2012; <abbrev xmlns:xlink="http://www.w3.org/1999/xlink" xlink:title="Kuroshio Biological Research Foundation" id="ABBRID0EGPBG" xlink:type="simple">KBF</abbrev>-<abbrev xmlns:xlink="http://www.w3.org/1999/xlink" xlink:title="octocoral collection" id="ABBRID0EKPBG" xlink:type="simple">OA</abbrev>-00094 (One colony with two stems) (<abbrev xmlns:xlink="http://www.w3.org/1999/xlink" xlink:title="Miyazaki University, Fisheries Sciences" id="ABBRID0EOPBG" xlink:type="simple">MUFS</abbrev>-COMO54 in <xref ref-type="bibr" rid="B15">Koido et al. 2019</xref>), Oshima Isl., Nichinan City, Miyazaki Prefecture, depth &lt; 10 m, December 25, 2012.</p></tp:treatment-sec><tp:treatment-sec sec-type="description" id="SECID0EWPBG"><title>Descriptions.</title><p>The holotype (Fig. <xref ref-type="fig" rid="F2">2A</xref>) displays a typical <italic><tp:taxon-name><tp:taxon-name-part taxon-name-part-type="genus" reg="Xenia">Xenia</tp:taxon-name-part></tp:taxon-name></italic>-style growth form (<xref ref-type="bibr" rid="B1">Alderslade 2001</xref>; <xref ref-type="bibr" rid="B4">Benayahu 2010</xref>), featuring a distinct cylindrical stalk, 35 mm high and 20 mm wide attached to a rock. The colony possesses three branches 5–7 mm long from a common basal stalk. The whole colony is creamy white in ethanol. Polyps are 4.5–5.0 mm long, excluding tentacles, and 2.0 mm in diameter at their proximal part. Tentacles are 3.0–4.0 mm long and 0.3–0.5 mm wide at their proximal part.</p><fig id="F2" position="float" orientation="portrait"><object-id xmlns:xlink="http://www.w3.org/1999/xlink" content-type="doi" xlink:type="simple">10.3897/zookeys.1085.77924.figure2</object-id><object-id xmlns:xlink="http://www.w3.org/1999/xlink" content-type="arpha" xlink:type="simple">85C83B69-0589-5837-A4CC-BAD0B5315988</object-id><label>Figure 2.</label><caption><p>Fixed specimens of <italic><tp:taxon-name><tp:taxon-name-part taxon-name-part-type="genus" reg="Xenia">Xenia</tp:taxon-name-part><tp:taxon-name-part taxon-name-part-type="species" reg="konohana">konohana</tp:taxon-name-part></tp:taxon-name></italic> sp. nov. <bold>A</bold> holotype BF-<abbrev xmlns:xlink="http://www.w3.org/1999/xlink" xlink:title="octocoral collection" id="ABBRID0EERBG" xlink:type="simple">OA</abbrev>-00092 <bold>B</bold> paratype <abbrev xmlns:xlink="http://www.w3.org/1999/xlink" xlink:title="Kuroshio Biological Research Foundation" id="ABBRID0EKRBG" xlink:type="simple">KBF</abbrev>-<abbrev xmlns:xlink="http://www.w3.org/1999/xlink" xlink:title="octocoral collection" id="ABBRID0EORBG" xlink:type="simple">OA</abbrev>-00093 <bold>C, D</bold> paratype <abbrev xmlns:xlink="http://www.w3.org/1999/xlink" xlink:title="Kuroshio Biological Research Foundation" id="ABBRID0EURBG" xlink:type="simple">KBF</abbrev>-<abbrev xmlns:xlink="http://www.w3.org/1999/xlink" xlink:title="octocoral collection" id="ABBRID0EYRBG" xlink:type="simple">OA</abbrev>-00094. Scale bar: 10 mm.</p></caption><graphic xmlns:xlink="http://www.w3.org/1999/xlink" xlink:href="zookeys-1085-029-g002.jpg" position="float" orientation="portrait" xlink:type="simple" id="oo_641503.jpg"><uri content-type="original_file" xlink:type="simple">https://binary.pensoft.net/fig/641503</uri></graphic></fig><p>Pinnules are arranged mostly in three rows along each side of the tentacles, leaving free median space along the oral side. This space is not always visible at the distal part of the longest tentacles. The number of rows of pinnules drops to two toward the proximal part of the tentacle, and occasionally, only a single row can be seen (Fig. <xref ref-type="fig" rid="F3">3</xref>). The outermost row usually includes 12–16 pinnules each, up to 0.23 mm long and 0.21 mm wide at the proximal part. Typically, no gap between pinnules exists, but in rare cases, a gap of approximately 0.05 mm is observed.</p><fig id="F3" position="float" orientation="portrait"><object-id xmlns:xlink="http://www.w3.org/1999/xlink" content-type="doi" xlink:type="simple">10.3897/zookeys.1085.77924.figure3</object-id><object-id xmlns:xlink="http://www.w3.org/1999/xlink" content-type="arpha" xlink:type="simple">D7F0AC4E-099F-55D6-B0C1-D31E9301CB6C</object-id><label>Figure 3.</label><caption><p>Tentacles of <italic><tp:taxon-name><tp:taxon-name-part taxon-name-part-type="genus" reg="Xenia">Xenia</tp:taxon-name-part><tp:taxon-name-part taxon-name-part-type="species" reg="konohana">konohana</tp:taxon-name-part></tp:taxon-name></italic> sp. nov. aboral (left) and oral sides (right) <bold>A</bold> schema of holotype <abbrev xmlns:xlink="http://www.w3.org/1999/xlink" xlink:title="Kuroshio Biological Research Foundation" id="ABBRID0E3SBG" xlink:type="simple">KBF</abbrev>-<abbrev xmlns:xlink="http://www.w3.org/1999/xlink" xlink:title="octocoral collection" id="ABBRID0EATBG" xlink:type="simple">OA</abbrev>-00092: three rows (the number is shown in the upper-right) and 13 pinnules at the outermost row (the number is shown in the center) <bold>B</bold> holotype <abbrev xmlns:xlink="http://www.w3.org/1999/xlink" xlink:title="Kuroshio Biological Research Foundation" id="ABBRID0EGTBG" xlink:type="simple">KBF</abbrev>-<abbrev xmlns:xlink="http://www.w3.org/1999/xlink" xlink:title="octocoral collection" id="ABBRID0EKTBG" xlink:type="simple">OA</abbrev>-00092 <bold>C</bold> paratype <abbrev xmlns:xlink="http://www.w3.org/1999/xlink" xlink:title="Kuroshio Biological Research Foundation" id="ABBRID0EQTBG" xlink:type="simple">KBF</abbrev>-<abbrev xmlns:xlink="http://www.w3.org/1999/xlink" xlink:title="octocoral collection" id="ABBRID0EUTBG" xlink:type="simple">OA</abbrev>-00093 <bold>D</bold> paratype <abbrev xmlns:xlink="http://www.w3.org/1999/xlink" xlink:title="Kuroshio Biological Research Foundation" id="ABBRID0E1TBG" xlink:type="simple">KBF</abbrev>-<abbrev xmlns:xlink="http://www.w3.org/1999/xlink" xlink:title="octocoral collection" id="ABBRID0E5TBG" xlink:type="simple">OA</abbrev>-00094. Scale bar: 1 mm.</p></caption><graphic xmlns:xlink="http://www.w3.org/1999/xlink" xlink:href="zookeys-1085-029-g003.jpg" position="float" orientation="portrait" xlink:type="simple" id="oo_641504.jpg"><uri content-type="original_file" xlink:type="simple">https://binary.pensoft.net/fig/641504</uri></graphic></fig><p>Sclerites are abundant in polyps and surface layers of stalk and branches but absent interior. Under light microscopy, two forms of sclerites are observed – simple platelets (Fig. <xref ref-type="fig" rid="F4">4A</xref>) and spindles (Fig. <xref ref-type="fig" rid="F4">4B</xref>). Platelets are brown-red and spindles transparent (Fig. <xref ref-type="fig" rid="F4">4</xref>) under transmitted illumination. Platelets look pale blue and spindles appear transparent under epi-illumination (Fig. <xref ref-type="fig" rid="F5">5</xref>).</p><fig id="F4" position="float" orientation="portrait"><object-id xmlns:xlink="http://www.w3.org/1999/xlink" content-type="doi" xlink:type="simple">10.3897/zookeys.1085.77924.figure4</object-id><object-id xmlns:xlink="http://www.w3.org/1999/xlink" content-type="arpha" xlink:type="simple">E25BD52F-D592-500F-905B-4DED1CEBC175</object-id><label>Figure 4.</label><caption><p>Light microscope images of sclerites in polyps of <italic><tp:taxon-name><tp:taxon-name-part taxon-name-part-type="genus" reg="Xenia">Xenia</tp:taxon-name-part><tp:taxon-name-part taxon-name-part-type="species" reg="konohana">konohana</tp:taxon-name-part></tp:taxon-name></italic> sp. nov., holotype <abbrev xmlns:xlink="http://www.w3.org/1999/xlink" xlink:title="Kuroshio Biological Research Foundation" id="ABBRID0EMVBG" xlink:type="simple">KBF</abbrev>-<abbrev xmlns:xlink="http://www.w3.org/1999/xlink" xlink:title="octocoral collection" id="ABBRID0EQVBG" xlink:type="simple">OA</abbrev>-00092 <bold>A</bold> spindles <bold>B</bold> simple platelets.</p></caption><graphic xmlns:xlink="http://www.w3.org/1999/xlink" xlink:href="zookeys-1085-029-g004.jpg" position="float" orientation="portrait" xlink:type="simple" id="oo_641505.jpg"><uri content-type="original_file" xlink:type="simple">https://binary.pensoft.net/fig/641505</uri></graphic></fig><fig id="F5" position="float" orientation="portrait"><object-id xmlns:xlink="http://www.w3.org/1999/xlink" content-type="doi" xlink:type="simple">10.3897/zookeys.1085.77924.figure5</object-id><object-id xmlns:xlink="http://www.w3.org/1999/xlink" content-type="arpha" xlink:type="simple">BF5AAFA5-9B70-5F59-B3EF-92B0B67FAA59</object-id><label>Figure 5.</label><caption><p>Stereoscopic microscopes images of sclerites in polyps of <italic><tp:taxon-name><tp:taxon-name-part taxon-name-part-type="genus" reg="Xenia">Xenia</tp:taxon-name-part><tp:taxon-name-part taxon-name-part-type="species" reg="konohana">konohana</tp:taxon-name-part></tp:taxon-name></italic> sp. nov., holotype <abbrev xmlns:xlink="http://www.w3.org/1999/xlink" xlink:title="Kuroshio Biological Research Foundation" id="ABBRID0EQWBG" xlink:type="simple">KBF</abbrev>-<abbrev xmlns:xlink="http://www.w3.org/1999/xlink" xlink:title="octocoral collection" id="ABBRID0EUWBG" xlink:type="simple">OA</abbrev>-00092 <bold>A</bold> spindles <bold>B</bold> simple platelets.</p></caption><graphic xmlns:xlink="http://www.w3.org/1999/xlink" xlink:href="zookeys-1085-029-g005.jpg" position="float" orientation="portrait" xlink:type="simple" id="oo_641506.jpg"><uri content-type="original_file" xlink:type="simple">https://binary.pensoft.net/fig/641506</uri></graphic></fig></tp:treatment-sec><tp:treatment-sec sec-type="Polyp sclerites" id="SECID0EBXBG"><title>Polyp sclerites.</title><p>Two forms of sclerites, simple platelets and spindles, are seen in polyps (Figs <xref ref-type="fig" rid="F6">6A, B</xref>, <xref ref-type="fig" rid="F7">7A, B</xref>). Simple platelets are 0.016–0.021 mm long and 0.009–0.011 mm wide. Spindles, 0.035–0.049 mm long and 0.004–0.006 mm wide, display unique ends with pointed spear tips. Sclerite composition in tentacles (n = 124) is 7.3% simple platelets and 92.7% spindles. In the polyp body (n = 83), these proportions are 4.8% and 95.2%, respectively. Thus, the vast majority of sclerites are spindles. Some spindles have thorns on their surface.</p><fig id="F6" position="float" orientation="portrait"><object-id xmlns:xlink="http://www.w3.org/1999/xlink" content-type="doi" xlink:type="simple">10.3897/zookeys.1085.77924.figure6</object-id><object-id xmlns:xlink="http://www.w3.org/1999/xlink" content-type="arpha" xlink:type="simple">3D04929D-EF59-5518-A68D-AAD78AE56CCB</object-id><label>Figure 6.</label><caption><p>Scanning electron micrographs of platelets of <italic><tp:taxon-name><tp:taxon-name-part taxon-name-part-type="genus" reg="Xenia">Xenia</tp:taxon-name-part><tp:taxon-name-part taxon-name-part-type="species" reg="konohana">konohana</tp:taxon-name-part></tp:taxon-name></italic> sp. nov., holotype <abbrev xmlns:xlink="http://www.w3.org/1999/xlink" xlink:title="Kuroshio Biological Research Foundation" id="ABBRID0ECYBG" xlink:type="simple">KBF</abbrev>-<abbrev xmlns:xlink="http://www.w3.org/1999/xlink" xlink:title="octocoral collection" id="ABBRID0EGYBG" xlink:type="simple">OA</abbrev>-0009 <bold>A</bold> in tentacles <bold>B</bold> in polyp body <bold>C</bold> in stalk surface <bold>D</bold> in branch surface. Scale bar: 0.010 mm.</p></caption><graphic xmlns:xlink="http://www.w3.org/1999/xlink" xlink:href="zookeys-1085-029-g006.jpg" position="float" orientation="portrait" xlink:type="simple" id="oo_641507.jpg"><uri content-type="original_file" xlink:type="simple">https://binary.pensoft.net/fig/641507</uri></graphic></fig><fig id="F7" position="float" orientation="portrait"><object-id xmlns:xlink="http://www.w3.org/1999/xlink" content-type="doi" xlink:type="simple">10.3897/zookeys.1085.77924.figure7</object-id><object-id xmlns:xlink="http://www.w3.org/1999/xlink" content-type="arpha" xlink:type="simple">E88F6ABA-2571-5B4A-B9A4-23D15E63A098</object-id><label>Figure 7.</label><caption><p>Scanning electron micrographs of spindles of <italic><tp:taxon-name><tp:taxon-name-part taxon-name-part-type="genus" reg="Xenia">Xenia</tp:taxon-name-part><tp:taxon-name-part taxon-name-part-type="species" reg="konohana">konohana</tp:taxon-name-part></tp:taxon-name></italic>sp. nov., holotype <abbrev xmlns:xlink="http://www.w3.org/1999/xlink" xlink:title="Kuroshio Biological Research Foundation" id="ABBRID0EKZBG" xlink:type="simple">KBF</abbrev>-<abbrev xmlns:xlink="http://www.w3.org/1999/xlink" xlink:title="octocoral collection" id="ABBRID0EOZBG" xlink:type="simple">OA</abbrev>-00092 <bold>A</bold> in tentacles <bold>B</bold> in polyp body <bold>C</bold> in stalk surface <bold>D</bold> in branch surface. Arrow indicates thorns on the surface of spindles. Scale bar: 0.010 mm.</p></caption><graphic xmlns:xlink="http://www.w3.org/1999/xlink" xlink:href="zookeys-1085-029-g007.jpg" position="float" orientation="portrait" xlink:type="simple" id="oo_641508.jpg"><uri content-type="original_file" xlink:type="simple">https://binary.pensoft.net/fig/641508</uri></graphic></fig></tp:treatment-sec><tp:treatment-sec sec-type="Stalk and branch sclerites" id="SECID0E6ZBG"><title>Stalk and branch sclerites.</title><p>Two forms of sclerites, simple platelets and spindles, are also found in stalk and branches (Figs <xref ref-type="fig" rid="F6">6C, D</xref>, <xref ref-type="fig" rid="F7">7C, D</xref>). Simple platelets, several with an indistinct median waist, are 0.017–0.021 mm long and 0.009–0.011 mm wide. Spindles are 0.038–0.049 mm long and 0.004–0.006 mm wide. All spindles are more or less bent. Sclerite composition in stalk (n = 104) is 7.7% simple platelets and 92.3% spindles. Thus, the vast majority of sclerites are spindles.</p></tp:treatment-sec><tp:treatment-sec sec-type="Microstructure of sclerites" id="SECID0EN1BG"><title>Microstructure of sclerites.</title><p>The platelets are composed of branched sinuous dendritic rods within the sclerite interior. <abbrev xmlns:xlink="http://www.w3.org/1999/xlink" xlink:title="scanning electron microscope" id="ABBRID0ET1BG" xlink:type="simple">SEM</abbrev> at 30,000–50,000× magnification shows distal parts of rods that line up almost vertically and parallel to the surface (Fig. <xref ref-type="fig" rid="F8">8A, B</xref>). The spindles are composed of fused grains with a granular appearance (Fig. <xref ref-type="fig" rid="F8">8C, D</xref>). Fused grains also exist inside, which can be observed in cross-sections of broken spindles (Fig. <xref ref-type="fig" rid="F8">8E, F</xref>). Both ends of the spindles are relatively smooth (Fig. <xref ref-type="fig" rid="F8">8G</xref>). Thorns may form on the surface of spindles (Fig. <xref ref-type="fig" rid="F7">7</xref>, red arrows indicate the thorn, Fig. <xref ref-type="fig" rid="F8">8D</xref> shows the thorn expansion).</p><fig id="F8" position="float" orientation="portrait"><object-id xmlns:xlink="http://www.w3.org/1999/xlink" content-type="doi" xlink:type="simple">10.3897/zookeys.1085.77924.figure8</object-id><object-id xmlns:xlink="http://www.w3.org/1999/xlink" content-type="arpha" xlink:type="simple">38374FDD-56D2-5B82-AE30-137BB30AA40C</object-id><label>Figure 8.</label><caption><p>Scanning electron micrographs of the surface of sclerites in tentacles of <italic><tp:taxon-name><tp:taxon-name-part taxon-name-part-type="genus" reg="Xenia">Xenia</tp:taxon-name-part><tp:taxon-name-part taxon-name-part-type="species" reg="konohana">konohana</tp:taxon-name-part></tp:taxon-name></italic> sp. nov., holotype <abbrev xmlns:xlink="http://www.w3.org/1999/xlink" xlink:title="Kuroshio Biological Research Foundation" id="ABBRID0EC3BG" xlink:type="simple">KBF</abbrev>-<abbrev xmlns:xlink="http://www.w3.org/1999/xlink" xlink:title="octocoral collection" id="ABBRID0EG3BG" xlink:type="simple">OA</abbrev>-00092 <bold>A</bold> surface of platelets covered by minute papillae <bold>B</bold> broken platelets with radial dendritic rods <bold>C</bold> central surface of spindle covered by minute granular <bold>D</bold> thorns on the surface of spindles <bold>E</bold> broken spindle <bold>F</bold> close-up view of a broken spindle with fused grain <bold>G</bold> tip of a spindle. Scale bar: 0.001 mm.</p></caption><graphic xmlns:xlink="http://www.w3.org/1999/xlink" xlink:href="zookeys-1085-029-g008.jpg" position="float" orientation="portrait" xlink:type="simple" id="oo_641509.jpg"><uri content-type="original_file" xlink:type="simple">https://binary.pensoft.net/fig/641509</uri></graphic></fig></tp:treatment-sec><tp:treatment-sec sec-type="variation" id="SECID0E43BG"><title>Variation.</title><p>Two preserved paratypes (<abbrev xmlns:xlink="http://www.w3.org/1999/xlink" xlink:title="Kuroshio Biological Research Foundation" id="ABBRID0ED4BG" xlink:type="simple">KBF</abbrev>-<abbrev xmlns:xlink="http://www.w3.org/1999/xlink" xlink:title="octocoral collection" id="ABBRID0EH4BG" xlink:type="simple">OA</abbrev>-00093, <abbrev xmlns:xlink="http://www.w3.org/1999/xlink" xlink:title="Kuroshio Biological Research Foundation" id="ABBRID0EL4BG" xlink:type="simple">KBF</abbrev>-<abbrev xmlns:xlink="http://www.w3.org/1999/xlink" xlink:title="octocoral collection" id="ABBRID0EP4BG" xlink:type="simple">OA</abbrev>-00094) differ in size (Fig. <xref ref-type="fig" rid="F2">2B, C</xref>). Both paratypes are smaller than the holotype (30 mm high, 15 mm wide of <abbrev xmlns:xlink="http://www.w3.org/1999/xlink" xlink:title="Kuroshio Biological Research Foundation" id="ABBRID0EX4BG" xlink:type="simple">KBF</abbrev>-<abbrev xmlns:xlink="http://www.w3.org/1999/xlink" xlink:title="octocoral collection" id="ABBRID0E24BG" xlink:type="simple">OA</abbrev>-00093, and 9–16 mm high, 6–9 mm wide of <abbrev xmlns:xlink="http://www.w3.org/1999/xlink" xlink:title="Kuroshio Biological Research Foundation" id="ABBRID0E64BG" xlink:type="simple">KBF</abbrev>-<abbrev xmlns:xlink="http://www.w3.org/1999/xlink" xlink:title="octocoral collection" id="ABBRID0ED5BG" xlink:type="simple">OA</abbrev>-00094). One paratype (<abbrev xmlns:xlink="http://www.w3.org/1999/xlink" xlink:title="Kuroshio Biological Research Foundation" id="ABBRID0EH5BG" xlink:type="simple">KBF</abbrev>-<abbrev xmlns:xlink="http://www.w3.org/1999/xlink" xlink:title="octocoral collection" id="ABBRID0EL5BG" xlink:type="simple">OA</abbrev>-00094) does not branch but has two stalks connected at the bottom, although this specimen, accidentally, is broken into two pieces (Fig. <xref ref-type="fig" rid="F2">2C, D</xref>). Tentacle size is 4.0 mm long and 0.5 mm wide for <abbrev xmlns:xlink="http://www.w3.org/1999/xlink" xlink:title="Kuroshio Biological Research Foundation" id="ABBRID0ET5BG" xlink:type="simple">KBF</abbrev>-<abbrev xmlns:xlink="http://www.w3.org/1999/xlink" xlink:title="octocoral collection" id="ABBRID0EX5BG" xlink:type="simple">OA</abbrev>-00093 and 3.0 mm long and 0.5 mm wide for <abbrev xmlns:xlink="http://www.w3.org/1999/xlink" xlink:title="Kuroshio Biological Research Foundation" id="ABBRID0E25BG" xlink:type="simple">KBF</abbrev>-<abbrev xmlns:xlink="http://www.w3.org/1999/xlink" xlink:title="octocoral collection" id="ABBRID0E65BG" xlink:type="simple">OA</abbrev>-00094 (Fig. <xref ref-type="fig" rid="F3">3C, D</xref>). Paratypes display three rows of pinnules along each side of tentacles, consistent with the holotype. Pinnule numbers in the outermost row are 13–16 for <abbrev xmlns:xlink="http://www.w3.org/1999/xlink" xlink:title="Kuroshio Biological Research Foundation" id="ABBRID0EH6BG" xlink:type="simple">KBF</abbrev>-<abbrev xmlns:xlink="http://www.w3.org/1999/xlink" xlink:title="octocoral collection" id="ABBRID0EL6BG" xlink:type="simple">OA</abbrev>-00093, and 12–14 for <abbrev xmlns:xlink="http://www.w3.org/1999/xlink" xlink:title="Kuroshio Biological Research Foundation" id="ABBRID0EP6BG" xlink:type="simple">KBF</abbrev>-<abbrev xmlns:xlink="http://www.w3.org/1999/xlink" xlink:title="octocoral collection" id="ABBRID0ET6BG" xlink:type="simple">OA</abbrev>-00094, compared to 12–16 for the holotype. All paratypes have the two forms of sclerites as well as holotype (Fig. <xref ref-type="fig" rid="F9">9</xref>, <xref ref-type="fig" rid="F10">10</xref>), and are similar in the composition. In all parts of all specimens, the vast majority of sclerites are spindles, with the percentages being approximately 83–94% (Table <xref ref-type="table" rid="T2">2</xref>).</p><table-wrap id="T2" position="float" orientation="portrait"><label>Table 2.</label><caption><p>Sclerite composition of <italic><tp:taxon-name><tp:taxon-name-part taxon-name-part-type="genus" reg="Xenia">Xenia</tp:taxon-name-part><tp:taxon-name-part taxon-name-part-type="species" reg="konohana">konohana</tp:taxon-name-part></tp:taxon-name></italic> sp. nov.</p></caption><table id="TID0EVNAI" rules="all"><tbody><tr><th rowspan="2" colspan="2"/><th rowspan="1" colspan="2">Tentacles</th><th rowspan="1" colspan="2">Polyp body</th><th rowspan="1" colspan="2">Stalk</th></tr><tr><th rowspan="1" colspan="1">platelets</th><th rowspan="1" colspan="1">spindles</th><th rowspan="1" colspan="1">platelets</th><th rowspan="1" colspan="1">spindles</th><th rowspan="1" colspan="1">platelets</th><th rowspan="1" colspan="1">spindles</th></tr><tr><td rowspan="2" colspan="1"><abbrev xmlns:xlink="http://www.w3.org/1999/xlink" xlink:title="Kuroshio Biological Research Foundation" id="ABBRID0EBCAI" xlink:type="simple">KBF</abbrev>-<abbrev xmlns:xlink="http://www.w3.org/1999/xlink" xlink:title="octocoral collection" id="ABBRID0EFCAI" xlink:type="simple">OA</abbrev>-00092 (holotype)</td><td rowspan="2" colspan="1">Fig. <xref ref-type="fig" rid="F2">2A</xref></td><td rowspan="1" colspan="2">n = 124</td><td rowspan="1" colspan="2">n = 83</td><td rowspan="1" colspan="2">n = 104</td></tr><tr><td rowspan="1" colspan="1">7.3%</td><td rowspan="1" colspan="1">92.7%</td><td rowspan="1" colspan="1">4.8%</td><td rowspan="1" colspan="1">95.2%</td><td rowspan="1" colspan="1">7.7%</td><td rowspan="1" colspan="1">92.3%</td></tr><tr><td rowspan="2" colspan="1"><abbrev xmlns:xlink="http://www.w3.org/1999/xlink" xlink:title="Kuroshio Biological Research Foundation" id="ABBRID0ERDAI" xlink:type="simple">KBF</abbrev>-<abbrev xmlns:xlink="http://www.w3.org/1999/xlink" xlink:title="octocoral collection" id="ABBRID0EVDAI" xlink:type="simple">OA</abbrev>-00093 (paratype)</td><td rowspan="2" colspan="1">Fig. <xref ref-type="fig" rid="F2">2B</xref></td><td rowspan="1" colspan="2">n = 123</td><td rowspan="1" colspan="2">n = 132</td><td rowspan="1" colspan="2">n = 85</td></tr><tr><td rowspan="1" colspan="1">5.7%</td><td rowspan="1" colspan="1">94.3%</td><td rowspan="1" colspan="1">10.6%</td><td rowspan="1" colspan="1">89.4%</td><td rowspan="1" colspan="1">7.1%</td><td rowspan="1" colspan="1">92.9%</td></tr><tr><td rowspan="4" colspan="1"><abbrev xmlns:xlink="http://www.w3.org/1999/xlink" xlink:title="Kuroshio Biological Research Foundation" id="ABBRID0EBFAI" xlink:type="simple">KBF</abbrev>-<abbrev xmlns:xlink="http://www.w3.org/1999/xlink" xlink:title="octocoral collection" id="ABBRID0EFFAI" xlink:type="simple">OA</abbrev>-00094 (paratype)</td><td rowspan="2" colspan="1">Fig. <xref ref-type="fig" rid="F2">2C</xref></td><td rowspan="1" colspan="2">n = 138</td><td rowspan="1" colspan="2">n = 103</td><td rowspan="1" colspan="2">n = 91</td></tr><tr><td rowspan="1" colspan="1">10.1%</td><td rowspan="1" colspan="1">89.9%</td><td rowspan="1" colspan="1">5.8%</td><td rowspan="1" colspan="1">94.2%</td><td rowspan="1" colspan="1">6.6%</td><td rowspan="1" colspan="1">93.4%</td></tr><tr><td rowspan="2" colspan="1">Fig. <xref ref-type="fig" rid="F2">2D</xref></td><td rowspan="1" colspan="2">n = 92</td><td rowspan="1" colspan="2">n = 152</td><td rowspan="1" colspan="2">n = 96</td></tr><tr><td rowspan="1" colspan="1">12.0%</td><td rowspan="1" colspan="1">88.0%</td><td rowspan="1" colspan="1">17.1%</td><td rowspan="1" colspan="1">82.9%</td><td rowspan="1" colspan="1">7.3%</td><td rowspan="1" colspan="1">92.7%</td></tr></tbody></table></table-wrap><fig id="F9" position="float" orientation="portrait"><object-id xmlns:xlink="http://www.w3.org/1999/xlink" content-type="doi" xlink:type="simple">10.3897/zookeys.1085.77924.figure9</object-id><object-id xmlns:xlink="http://www.w3.org/1999/xlink" content-type="arpha" xlink:type="simple">C7BFE876-8427-5606-A89C-A18C7023BFAD</object-id><label>Figure 9.</label><caption><p>Scanning electron micrographs of paratype (<abbrev xmlns:xlink="http://www.w3.org/1999/xlink" xlink:title="Kuroshio Biological Research Foundation" id="ABBRID0EYHAI" xlink:type="simple">KBF</abbrev>-<abbrev xmlns:xlink="http://www.w3.org/1999/xlink" xlink:title="octocoral collection" id="ABBRID0E3HAI" xlink:type="simple">OA</abbrev>-00093) of <italic><tp:taxon-name><tp:taxon-name-part taxon-name-part-type="genus" reg="Xenia">Xenia</tp:taxon-name-part><tp:taxon-name-part taxon-name-part-type="species" reg="konohana">konohana</tp:taxon-name-part></tp:taxon-name></italic> sp. nov.: <bold>A</bold> platelets <bold>B</bold> spindles (arrow indicates thorns on the surface of spindles) <bold>C</bold> surface of platelets <bold>D</bold> central surface of spindle <bold>E</bold> tip surface of a spindle <bold>F</bold> thorns on the surface of spindles. Scale bar: 0.01 mm (<bold>A, B</bold>); 0.001 mm (<bold>C–F</bold>).</p></caption><graphic xmlns:xlink="http://www.w3.org/1999/xlink" xlink:href="zookeys-1085-029-g009.jpg" position="float" orientation="portrait" xlink:type="simple" id="oo_641510.jpg"><uri content-type="original_file" xlink:type="simple">https://binary.pensoft.net/fig/641510</uri></graphic></fig><fig id="F10" position="float" orientation="portrait"><object-id xmlns:xlink="http://www.w3.org/1999/xlink" content-type="doi" xlink:type="simple">10.3897/zookeys.1085.77924.figure10</object-id><object-id xmlns:xlink="http://www.w3.org/1999/xlink" content-type="arpha" xlink:type="simple">F9B782CB-3282-5641-99F5-EC57403CE357</object-id><label>Figure 10.</label><caption><p>Scanning electron micrographs of paratype (<abbrev xmlns:xlink="http://www.w3.org/1999/xlink" xlink:title="Kuroshio Biological Research Foundation" id="ABBRID0EIJAI" xlink:type="simple">KBF</abbrev>-<abbrev xmlns:xlink="http://www.w3.org/1999/xlink" xlink:title="octocoral collection" id="ABBRID0EMJAI" xlink:type="simple">OA</abbrev>-00094) of <italic><tp:taxon-name><tp:taxon-name-part taxon-name-part-type="genus" reg="Xenia">Xenia</tp:taxon-name-part><tp:taxon-name-part taxon-name-part-type="species" reg="konohana">konohana</tp:taxon-name-part></tp:taxon-name></italic> sp. nov.: <bold>A</bold> platelets <bold>B</bold> spindles (arrow indicates thorns on the surface of spindles) <bold>C</bold> surface of platelets <bold>D</bold> central surface of spindle <bold>E</bold> tip surface of a spindle <bold>F</bold> thorns on the surface of spindles. Scale bar: 0.01 mm (<bold>A, B</bold>); 0.001 mm (<bold>C–F</bold>).</p></caption><graphic xmlns:xlink="http://www.w3.org/1999/xlink" xlink:href="zookeys-1085-029-g010.jpg" position="float" orientation="portrait" xlink:type="simple" id="oo_641511.jpg"><uri content-type="original_file" xlink:type="simple">https://binary.pensoft.net/fig/641511</uri></graphic></fig></tp:treatment-sec><tp:treatment-sec sec-type="Locality" id="SECID0EQKAI"><title>Locality.</title><p>The species is common in waters around Oshima Island, Miyazaki, Japan, at depths from 5 to 10 m. Specimens exist attached to the surface of rocks or rock debris.</p></tp:treatment-sec><tp:treatment-sec sec-type="etymology" id="SECID0EVKAI"><title>Etymology.</title><p>Konohana is named after a goddess in Japanese mythology, “Konohanasakuya-hime” (“hime” is “princess” in English). Her shrine is in Miyazaki Prefecture. The present study also proposes a standard Japanese name “konohana-umiazami” for <italic><tp:taxon-name><tp:taxon-name-part taxon-name-part-type="genus" reg="Xenia">X.</tp:taxon-name-part><tp:taxon-name-part taxon-name-part-type="species" reg="konohana">konohana</tp:taxon-name-part></tp:taxon-name></italic> sp. nov. The specimen <abbrev xmlns:xlink="http://www.w3.org/1999/xlink" xlink:title="Kuroshio Biological Research Foundation" id="ABBRID0EGLAI" xlink:type="simple">KBF</abbrev>-<abbrev xmlns:xlink="http://www.w3.org/1999/xlink" xlink:title="octocoral collection" id="ABBRID0EKLAI" xlink:type="simple">OA</abbrev>-00092 is designated as the standard specimen for this new Japanese name.</p></tp:treatment-sec><tp:treatment-sec sec-type="remarks" id="SECID0EOLAI"><title>Remarks.</title><p>Most <italic><tp:taxon-name><tp:taxon-name-part taxon-name-part-type="genus" reg="Xenia">Xenia</tp:taxon-name-part></tp:taxon-name></italic> species have only ellipsoid platelets or spheroid sclerites (<xref ref-type="bibr" rid="B12">Halász et al. 2019</xref>). Although only two species, <italic><tp:taxon-name><tp:taxon-name-part taxon-name-part-type="genus" reg="Xenia">X.</tp:taxon-name-part><tp:taxon-name-part taxon-name-part-type="species" reg="membranacea">membranacea</tp:taxon-name-part></tp:taxon-name></italic> Schenk, 1896 and <italic><tp:taxon-name><tp:taxon-name-part taxon-name-part-type="genus" reg="Xenia">X.</tp:taxon-name-part><tp:taxon-name-part taxon-name-part-type="species" reg="depressa">depressa</tp:taxon-name-part></tp:taxon-name></italic> Kükenthal, 1909 have been reported to display rod-shaped sclerites in their original descriptions, this type of sclerite has not been found in the syntype of <italic><tp:taxon-name><tp:taxon-name-part taxon-name-part-type="genus" reg="Xenia">X.</tp:taxon-name-part><tp:taxon-name-part taxon-name-part-type="species" reg="membranacea">membranacea</tp:taxon-name-part></tp:taxon-name></italic> (<xref ref-type="bibr" rid="B12">Halász et al. 2019</xref>), and <italic><tp:taxon-name><tp:taxon-name-part taxon-name-part-type="genus" reg="Xenia">X.</tp:taxon-name-part><tp:taxon-name-part taxon-name-part-type="species" reg="depressa">depressa</tp:taxon-name-part></tp:taxon-name></italic> has never been re-described and the existence of the type materials are unknown. Therefore, we treated the existence of rod-shaped sclerites as either incorrect for <italic><tp:taxon-name><tp:taxon-name-part taxon-name-part-type="genus" reg="Xenia">X.</tp:taxon-name-part><tp:taxon-name-part taxon-name-part-type="species" reg="membranacea">membranacea</tp:taxon-name-part></tp:taxon-name></italic> or unverified for <italic><tp:taxon-name><tp:taxon-name-part taxon-name-part-type="genus" reg="Xenia">X.</tp:taxon-name-part><tp:taxon-name-part taxon-name-part-type="species" reg="depressa">depressa</tp:taxon-name-part></tp:taxon-name></italic> in this study. On the other hand, <italic><tp:taxon-name><tp:taxon-name-part taxon-name-part-type="genus" reg="Xenia">X.</tp:taxon-name-part><tp:taxon-name-part taxon-name-part-type="species" reg="konohana">konohana</tp:taxon-name-part></tp:taxon-name></italic> sp. nov. (= <italic><tp:taxon-name><tp:taxon-name-part taxon-name-part-type="genus" reg="Xenia">Xenia</tp:taxon-name-part></tp:taxon-name></italic> sp. 1 by <xref ref-type="bibr" rid="B15">Koido et al. 2019</xref>) has unique spindle sclerites in addition to ellipsoid platelets (Figs <xref ref-type="fig" rid="F4">4</xref>–<xref ref-type="fig" rid="F10">10</xref>). This combination does not occur in other species in the genus. Moreover, it is clear that spindles are the majority sclerites in tentacles, polyp body and stalks for all three specimens (<abbrev xmlns:xlink="http://www.w3.org/1999/xlink" xlink:title="Kuroshio Biological Research Foundation" id="ABBRID0EDPAI" xlink:type="simple">KBF</abbrev>-<abbrev xmlns:xlink="http://www.w3.org/1999/xlink" xlink:title="octocoral collection" id="ABBRID0EHPAI" xlink:type="simple">OA</abbrev>-00092 to <abbrev xmlns:xlink="http://www.w3.org/1999/xlink" xlink:title="Kuroshio Biological Research Foundation" id="ABBRID0ELPAI" xlink:type="simple">KBF</abbrev>-<abbrev xmlns:xlink="http://www.w3.org/1999/xlink" xlink:title="octocoral collection" id="ABBRID0EPPAI" xlink:type="simple">OA</abbrev>-00094).</p><p>All three specimens (<abbrev xmlns:xlink="http://www.w3.org/1999/xlink" xlink:title="Kuroshio Biological Research Foundation" id="ABBRID0EVPAI" xlink:type="simple">KBF</abbrev>-<abbrev xmlns:xlink="http://www.w3.org/1999/xlink" xlink:title="octocoral collection" id="ABBRID0EZPAI" xlink:type="simple">OA</abbrev>-00092 to <abbrev xmlns:xlink="http://www.w3.org/1999/xlink" xlink:title="Kuroshio Biological Research Foundation" id="ABBRID0E4PAI" xlink:type="simple">KBF</abbrev>-<abbrev xmlns:xlink="http://www.w3.org/1999/xlink" xlink:title="octocoral collection" id="ABBRID0EBQAI" xlink:type="simple">OA</abbrev>-00094) were nearly identical in sclerite shape, size and composition of two types of sclerite forms (xeniid platelets and unique spindles), number of pinnules, and molecular phylogenetic position. Eight species of <italic><tp:taxon-name><tp:taxon-name-part taxon-name-part-type="genus" reg="Xenia">Xenia</tp:taxon-name-part></tp:taxon-name></italic> (<italic><tp:taxon-name><tp:taxon-name-part taxon-name-part-type="genus" reg="Xenia">X.</tp:taxon-name-part><tp:taxon-name-part taxon-name-part-type="species" reg="blumi">blumi</tp:taxon-name-part></tp:taxon-name></italic> Schenk, 1896, <italic><tp:taxon-name><tp:taxon-name-part taxon-name-part-type="genus" reg="Xenia">X.</tp:taxon-name-part><tp:taxon-name-part taxon-name-part-type="species" reg="crassa">crassa</tp:taxon-name-part></tp:taxon-name></italic> Schenk, 1896, <italic><tp:taxon-name><tp:taxon-name-part taxon-name-part-type="genus" reg="Xenia">X.</tp:taxon-name-part><tp:taxon-name-part taxon-name-part-type="species" reg="cylindrica">cylindrica</tp:taxon-name-part></tp:taxon-name></italic><xref ref-type="bibr" rid="B26">Roxas 1933</xref>, <italic><tp:taxon-name><tp:taxon-name-part taxon-name-part-type="genus" reg="Xenia">X.</tp:taxon-name-part><tp:taxon-name-part taxon-name-part-type="species" reg="fisheri">fisheri</tp:taxon-name-part></tp:taxon-name></italic> Roxas, 1933, <italic><tp:taxon-name><tp:taxon-name-part taxon-name-part-type="genus" reg="Xenia">X.</tp:taxon-name-part><tp:taxon-name-part taxon-name-part-type="species" reg="garciae">garciae</tp:taxon-name-part></tp:taxon-name></italic> Bourne, 1895, <italic><tp:taxon-name><tp:taxon-name-part taxon-name-part-type="genus" reg="Xenia">X.</tp:taxon-name-part><tp:taxon-name-part taxon-name-part-type="species" reg="hicksoni">hicksoni</tp:taxon-name-part></tp:taxon-name></italic> Ashworth, 1899, <italic><tp:taxon-name><tp:taxon-name-part taxon-name-part-type="genus" reg="Xenia">X.</tp:taxon-name-part><tp:taxon-name-part taxon-name-part-type="species" reg="ternatana">ternatana</tp:taxon-name-part></tp:taxon-name></italic> Schenk, 1896, and <italic><tp:taxon-name><tp:taxon-name-part taxon-name-part-type="genus" reg="Xenia">X.</tp:taxon-name-part><tp:taxon-name-part taxon-name-part-type="species" reg="viridis">viridis</tp:taxon-name-part></tp:taxon-name></italic> Schenk, 1896), which partly overlap with <italic><tp:taxon-name><tp:taxon-name-part taxon-name-part-type="genus" reg="Xenia">X.</tp:taxon-name-part><tp:taxon-name-part taxon-name-part-type="species" reg="konohana">konohana</tp:taxon-name-part></tp:taxon-name></italic> sp. nov. in exhibiting platelet sclerites, 3–4 rows of pinnules and 12–23 outermost row of pinnules, are distinguishable by the absence of the specific sclerite form, “unique spindle” (Table <xref ref-type="table" rid="T3">3</xref>). A variation of pinnules has been reported in many species in xeniid genera, and the number of pinnules is likely to be unreliable as a character to determine the species boundaries (<xref ref-type="bibr" rid="B12">Halász et al. 2019</xref>; <xref ref-type="bibr" rid="B23">McFadden et al. 2017</xref>). Therefore, the information on sclerites is more important than ever as a character for identifying species boundaries.</p><table-wrap id="T3" position="float" orientation="portrait"><label>Table 3.</label><caption><p>Morphological comparison with congeneric species. *including oval, round, circles, discs, and biscuit-like shapes. Dashes means absent. Question marks mean unverified. NR means not reported. Note that morphological data were referred from the re-description paper by <xref ref-type="bibr" rid="B12">Halász et al. (2019)</xref> rather than the original descriptions for some species.</p></caption><table id="TID0EQXAI" rules="all"><tbody><tr><th rowspan="2" colspan="1">Species</th><th rowspan="2" colspan="1">Rows of pinnules</th><th rowspan="2" colspan="1">Pinnules in the outermost row</th><th rowspan="1" colspan="3">Sclerites</th><th rowspan="2" colspan="1">Crest on the sclerites</th><th rowspan="2" colspan="1">Main branch</th><th rowspan="2" colspan="1">Secondary branches</th><th rowspan="2" colspan="1">References</th></tr><tr><th rowspan="1" colspan="1">platelets*</th><th rowspan="1" colspan="1">rods</th><th rowspan="1" colspan="1">Spindles</th></tr><tr><td rowspan="1" colspan="1">
                        <italic>
                          <tp:taxon-name><tp:taxon-name-part taxon-name-part-type="genus" reg="Xenia">X.</tp:taxon-name-part><tp:taxon-name-part taxon-name-part-type="species" reg="bauiana">bauiana</tp:taxon-name-part></tp:taxon-name>
                        </italic>
                      </td><td rowspan="1" colspan="1">4</td><td rowspan="1" colspan="1">26–30</td><td rowspan="1" colspan="1">present</td><td rowspan="1" colspan="1">–</td><td rowspan="1" colspan="1">–</td><td rowspan="1" colspan="1">–</td><td rowspan="1" colspan="1">NR</td><td rowspan="1" colspan="1">NR</td><td rowspan="1" colspan="1">
                        <xref ref-type="bibr" rid="B12">Halász et al. 2019</xref>
                      </td></tr><tr><td rowspan="1" colspan="1">
                        <italic>
                          <tp:taxon-name><tp:taxon-name-part taxon-name-part-type="genus" reg="Xenia">X.</tp:taxon-name-part><tp:taxon-name-part taxon-name-part-type="species" reg="blumi">blumi</tp:taxon-name-part></tp:taxon-name>
                        </italic>
                      </td><td rowspan="1" colspan="1">3</td><td rowspan="1" colspan="1">18–20</td><td rowspan="1" colspan="1">present</td><td rowspan="1" colspan="1">–</td><td rowspan="1" colspan="1">–</td><td rowspan="1" colspan="1">–</td><td rowspan="1" colspan="1">NR</td><td rowspan="1" colspan="1">NR</td><td rowspan="1" colspan="1">
                        <xref ref-type="bibr" rid="B12">Halász et al. 2019</xref>
                      </td></tr><tr><td rowspan="1" colspan="1">
                        <italic>
                          <tp:taxon-name><tp:taxon-name-part taxon-name-part-type="genus" reg="Xenia">X.</tp:taxon-name-part><tp:taxon-name-part taxon-name-part-type="species" reg="crassa">crassa</tp:taxon-name-part></tp:taxon-name>
                        </italic>
                      </td><td rowspan="1" colspan="1">3–4</td><td rowspan="1" colspan="1">13–18</td><td rowspan="1" colspan="1">present</td><td rowspan="1" colspan="1">–</td><td rowspan="1" colspan="1">–</td><td rowspan="1" colspan="1">present</td><td rowspan="1" colspan="1">NR</td><td rowspan="1" colspan="1">NR</td><td rowspan="1" colspan="1">
                        <xref ref-type="bibr" rid="B12">Halász et al. 2019</xref>
                      </td></tr><tr><td rowspan="1" colspan="1">
                        <italic>
                          <tp:taxon-name><tp:taxon-name-part taxon-name-part-type="genus" reg="Xenia">X.</tp:taxon-name-part><tp:taxon-name-part taxon-name-part-type="species" reg="cylindricacy">cylindricacy</tp:taxon-name-part></tp:taxon-name>
                        </italic>
                      </td><td rowspan="1" colspan="1">3</td><td rowspan="1" colspan="1">18–20</td><td rowspan="1" colspan="1">present</td><td rowspan="1" colspan="1">–</td><td rowspan="1" colspan="1">–</td><td rowspan="1" colspan="1">NR</td><td rowspan="1" colspan="1">2</td><td rowspan="1" colspan="1">–</td><td rowspan="1" colspan="1">
                        <xref ref-type="bibr" rid="B26">Roxas 1933</xref>
                      </td></tr><tr><td rowspan="1" colspan="1">
                        <italic>
                          <tp:taxon-name><tp:taxon-name-part taxon-name-part-type="genus" reg="Xenia">X.</tp:taxon-name-part><tp:taxon-name-part taxon-name-part-type="species" reg="depressa">depressa</tp:taxon-name-part></tp:taxon-name>
                        </italic>
                      </td><td rowspan="1" colspan="1">2</td><td rowspan="1" colspan="1">18–26</td><td rowspan="1" colspan="1">present</td><td rowspan="1" colspan="1">?</td><td rowspan="1" colspan="1">–</td><td rowspan="1" colspan="1">NR</td><td rowspan="1" colspan="1">NR</td><td rowspan="1" colspan="1">NR</td><td rowspan="1" colspan="1">
                        <xref ref-type="bibr" rid="B16">Kükenthal 1909</xref>
                      </td></tr><tr><td rowspan="1" colspan="1">
                        <italic>
                          <tp:taxon-name><tp:taxon-name-part taxon-name-part-type="genus" reg="Xenia">X.</tp:taxon-name-part><tp:taxon-name-part taxon-name-part-type="species" reg="delicata">delicata</tp:taxon-name-part></tp:taxon-name>
                        </italic>
                      </td><td rowspan="1" colspan="1">3–4</td><td rowspan="1" colspan="1">18–23</td><td rowspan="1" colspan="1">–</td><td rowspan="1" colspan="1">–</td><td rowspan="1" colspan="1">–</td><td rowspan="1" colspan="1">–</td><td rowspan="1" colspan="1">0–5</td><td rowspan="1" colspan="1">0–3</td><td rowspan="1" colspan="1">
                        <xref ref-type="bibr" rid="B12">Halász et al. 2019</xref>
                      </td></tr><tr><td rowspan="1" colspan="1">
                        <italic>
                          <tp:taxon-name><tp:taxon-name-part taxon-name-part-type="genus" reg="Xenia">X.</tp:taxon-name-part><tp:taxon-name-part taxon-name-part-type="species" reg="elongata">elongata</tp:taxon-name-part></tp:taxon-name>
                        </italic>
                      </td><td rowspan="1" colspan="1">3–4</td><td rowspan="1" colspan="1">20–24</td><td rowspan="1" colspan="1">present</td><td rowspan="1" colspan="1">–</td><td rowspan="1" colspan="1">–</td><td rowspan="1" colspan="1">NR</td><td rowspan="1" colspan="1">2–3</td><td rowspan="1" colspan="1">–</td><td rowspan="1" colspan="1"><xref ref-type="bibr" rid="B10">Dana 1846</xref>, <xref ref-type="bibr" rid="B13">Imahara 1992</xref></td></tr><tr><td rowspan="1" colspan="1">
                        <italic>
                          <tp:taxon-name><tp:taxon-name-part taxon-name-part-type="genus" reg="Xenia">X.</tp:taxon-name-part><tp:taxon-name-part taxon-name-part-type="species" reg="fimbriata">fimbriata</tp:taxon-name-part></tp:taxon-name>
                        </italic>
                      </td><td rowspan="1" colspan="1">3</td><td rowspan="1" colspan="1">8–15</td><td rowspan="1" colspan="1">–</td><td rowspan="1" colspan="1">–</td><td rowspan="1" colspan="1">–</td><td rowspan="1" colspan="1">NR</td><td rowspan="1" colspan="1">2–3</td><td rowspan="1" colspan="1">present</td><td rowspan="1" colspan="1">
                        <xref ref-type="bibr" rid="B30">Utinomi 1955</xref>
                      </td></tr><tr><td rowspan="1" colspan="1">
                        <italic>
                          <tp:taxon-name><tp:taxon-name-part taxon-name-part-type="genus" reg="Xenia">X.</tp:taxon-name-part><tp:taxon-name-part taxon-name-part-type="species" reg="fisheri">fisheri</tp:taxon-name-part></tp:taxon-name>
                        </italic>
                      </td><td rowspan="1" colspan="1">3</td><td rowspan="1" colspan="1">18–22</td><td rowspan="1" colspan="1">present</td><td rowspan="1" colspan="1">–</td><td rowspan="1" colspan="1">–</td><td rowspan="1" colspan="1">NR</td><td rowspan="1" colspan="1">–</td><td rowspan="1" colspan="1">–</td><td rowspan="1" colspan="1">
                        <xref ref-type="bibr" rid="B26">Roxas 1933</xref>
                      </td></tr><tr><td rowspan="1" colspan="1">
                        <italic>
                          <tp:taxon-name><tp:taxon-name-part taxon-name-part-type="genus" reg="Xenia">X.</tp:taxon-name-part><tp:taxon-name-part taxon-name-part-type="species" reg="flexibilis">flexibilis</tp:taxon-name-part></tp:taxon-name>
                        </italic>
                      </td><td rowspan="1" colspan="1">4</td><td rowspan="1" colspan="1">14–32</td><td rowspan="1" colspan="1">present</td><td rowspan="1" colspan="1">–</td><td rowspan="1" colspan="1">–</td><td rowspan="1" colspan="1">–</td><td rowspan="1" colspan="1">NR</td><td rowspan="1" colspan="1">NR</td><td rowspan="1" colspan="1">
                        <xref ref-type="bibr" rid="B12">Halász et al. 2019</xref>
                      </td></tr><tr><td rowspan="1" colspan="1">
                        <italic>
                          <tp:taxon-name><tp:taxon-name-part taxon-name-part-type="genus" reg="Xenia">X.</tp:taxon-name-part><tp:taxon-name-part taxon-name-part-type="species" reg="fusca">fusca</tp:taxon-name-part></tp:taxon-name>
                        </italic>
                      </td><td rowspan="1" colspan="1">4(3–5)</td><td rowspan="1" colspan="1">14–22</td><td rowspan="1" colspan="1">present</td><td rowspan="1" colspan="1">–</td><td rowspan="1" colspan="1">–</td><td rowspan="1" colspan="1">–</td><td rowspan="1" colspan="1">NR</td><td rowspan="1" colspan="1">NR</td><td rowspan="1" colspan="1">
                        <xref ref-type="bibr" rid="B12">Halász et al. 2019</xref>
                      </td></tr><tr><td rowspan="1" colspan="1">
                        <italic>
                          <tp:taxon-name><tp:taxon-name-part taxon-name-part-type="genus" reg="Xenia">X.</tp:taxon-name-part><tp:taxon-name-part taxon-name-part-type="species" reg="garciae">garciae</tp:taxon-name-part></tp:taxon-name>
                        </italic>
                      </td><td rowspan="1" colspan="1">3</td><td rowspan="1" colspan="1">16–22</td><td rowspan="1" colspan="1">present</td><td rowspan="1" colspan="1">–</td><td rowspan="1" colspan="1">–</td><td rowspan="1" colspan="1">present</td><td rowspan="1" colspan="1">–</td><td rowspan="1" colspan="1">–</td><td rowspan="1" colspan="1">
                        <xref ref-type="bibr" rid="B12">Halász et al. 2019</xref>
                      </td></tr><tr><td rowspan="1" colspan="1">
                        <italic>
                          <tp:taxon-name><tp:taxon-name-part taxon-name-part-type="genus" reg="Xenia">X.</tp:taxon-name-part><tp:taxon-name-part taxon-name-part-type="species" reg="grasshoffi">grasshoffi</tp:taxon-name-part></tp:taxon-name>
                        </italic>
                      </td><td rowspan="1" colspan="1">4</td><td rowspan="1" colspan="1">15–24</td><td rowspan="1" colspan="1">present</td><td rowspan="1" colspan="1">–</td><td rowspan="1" colspan="1">–</td><td rowspan="1" colspan="1">present</td><td rowspan="1" colspan="1">NR</td><td rowspan="1" colspan="1">NR</td><td rowspan="1" colspan="1">
                        <xref ref-type="bibr" rid="B12">Halász et al. 2019</xref>
                      </td></tr><tr><td rowspan="2" colspan="1">
                        <italic>
                          <tp:taxon-name><tp:taxon-name-part taxon-name-part-type="genus" reg="Xenia">X.</tp:taxon-name-part><tp:taxon-name-part taxon-name-part-type="species" reg="hicksoni">hicksoni</tp:taxon-name-part></tp:taxon-name>
                        </italic>
                      </td><td rowspan="2" colspan="1">3</td><td rowspan="2" colspan="1">12–20</td><td rowspan="2" colspan="1">present</td><td rowspan="2" colspan="1">–</td><td rowspan="2" colspan="1">–</td><td rowspan="2" colspan="1">NR</td><td rowspan="2" colspan="1">usually branched</td><td rowspan="2" colspan="1">2</td><td rowspan="1" colspan="1"><xref ref-type="bibr" rid="B2">Ashworth 1899</xref>,</td></tr><tr><td rowspan="1" colspan="1">
                        <xref ref-type="bibr" rid="B29">Utinomi 1950</xref>
                      </td></tr><tr><td rowspan="1" colspan="1">
                        <italic>
                          <tp:taxon-name><tp:taxon-name-part taxon-name-part-type="genus" reg="Xenia">X.</tp:taxon-name-part><tp:taxon-name-part taxon-name-part-type="species" reg="kuekenthali">kuekenthali</tp:taxon-name-part></tp:taxon-name>
                        </italic>
                      </td><td rowspan="1" colspan="1">1</td><td rowspan="1" colspan="1">8–10</td><td rowspan="1" colspan="1">–</td><td rowspan="1" colspan="1">–</td><td rowspan="1" colspan="1">–</td><td rowspan="1" colspan="1">–</td><td rowspan="1" colspan="1">5</td><td rowspan="1" colspan="1">0–2</td><td rowspan="1" colspan="1">
                        <xref ref-type="bibr" rid="B12">Halász et al. 2019</xref>
                      </td></tr><tr><td rowspan="1" colspan="1">
                        <italic>
                          <tp:taxon-name><tp:taxon-name-part taxon-name-part-type="genus" reg="Xenia">X.</tp:taxon-name-part><tp:taxon-name-part taxon-name-part-type="species" reg="kusimotoensis">kusimotoensis</tp:taxon-name-part></tp:taxon-name>
                        </italic>
                      </td><td rowspan="1" colspan="1">2</td><td rowspan="1" colspan="1">10–12</td><td rowspan="1" colspan="1">present</td><td rowspan="1" colspan="1">–</td><td rowspan="1" colspan="1">–</td><td rowspan="1" colspan="1">NR</td><td rowspan="1" colspan="1">2</td><td rowspan="1" colspan="1">–</td><td rowspan="1" colspan="1">
                        <xref ref-type="bibr" rid="B30">Utinomi 1955</xref>
                      </td></tr><tr><td rowspan="1" colspan="1">
                        <italic>
                          <tp:taxon-name><tp:taxon-name-part taxon-name-part-type="genus" reg="Xenia">X.</tp:taxon-name-part><tp:taxon-name-part taxon-name-part-type="species" reg="lepida">lepida</tp:taxon-name-part></tp:taxon-name>
                        </italic>
                      </td><td rowspan="1" colspan="1">3</td><td rowspan="1" colspan="1">28–34</td><td rowspan="1" colspan="1">–</td><td rowspan="1" colspan="1">–</td><td rowspan="1" colspan="1">–</td><td rowspan="1" colspan="1">–</td><td rowspan="1" colspan="1">present</td><td rowspan="1" colspan="1">3<sup>rd</sup> branches</td><td rowspan="1" colspan="1">
                        <xref ref-type="bibr" rid="B12">Halász et al. 2019</xref>
                      </td></tr><tr><td rowspan="1" colspan="1">
                        <italic>
                          <tp:taxon-name><tp:taxon-name-part taxon-name-part-type="genus" reg="Xenia">X.</tp:taxon-name-part><tp:taxon-name-part taxon-name-part-type="species" reg="mayi">mayi</tp:taxon-name-part></tp:taxon-name>
                        </italic>
                      </td><td rowspan="1" colspan="1">5</td><td rowspan="1" colspan="1">24–32</td><td rowspan="1" colspan="1">present</td><td rowspan="1" colspan="1">–</td><td rowspan="1" colspan="1">–</td><td rowspan="1" colspan="1">NR</td><td rowspan="1" colspan="1">single or divided</td><td rowspan="1" colspan="1">–</td><td rowspan="1" colspan="1">
                        <xref ref-type="bibr" rid="B26">Roxas 1933</xref>
                      </td></tr><tr><td rowspan="1" colspan="1">
                        <italic>
                          <tp:taxon-name><tp:taxon-name-part taxon-name-part-type="genus" reg="Xenia">X.</tp:taxon-name-part><tp:taxon-name-part taxon-name-part-type="species" reg="membranacea">membranacea</tp:taxon-name-part></tp:taxon-name>
                        </italic>
                      </td><td rowspan="1" colspan="1">4</td><td rowspan="1" colspan="1">20–25</td><td rowspan="1" colspan="1">present</td><td rowspan="1" colspan="1">–</td><td rowspan="1" colspan="1">–</td><td rowspan="1" colspan="1">present</td><td rowspan="1" colspan="1">8</td><td rowspan="1" colspan="1">NR</td><td rowspan="1" colspan="1">
                        <xref ref-type="bibr" rid="B12">Halász et al. 2019</xref>
                      </td></tr><tr><td rowspan="1" colspan="1">
                        <italic>
                          <tp:taxon-name><tp:taxon-name-part taxon-name-part-type="genus" reg="Xenia">X.</tp:taxon-name-part><tp:taxon-name-part taxon-name-part-type="species" reg="multipinnata">multipinnata</tp:taxon-name-part></tp:taxon-name>
                        </italic>
                      </td><td rowspan="1" colspan="1">3–4</td><td rowspan="1" colspan="1">40–50</td><td rowspan="1" colspan="1">–</td><td rowspan="1" colspan="1">–</td><td rowspan="1" colspan="1">–</td><td rowspan="1" colspan="1">NR</td><td rowspan="1" colspan="1">present</td><td rowspan="1" colspan="1">–</td><td rowspan="1" colspan="1">
                        <xref ref-type="bibr" rid="B28">Tixier-Durivault 1966</xref>
                      </td></tr><tr><td rowspan="1" colspan="1">
                        <italic>
                          <tp:taxon-name><tp:taxon-name-part taxon-name-part-type="genus" reg="Xenia">X.</tp:taxon-name-part><tp:taxon-name-part taxon-name-part-type="species" reg="multispiculata">multispiculata</tp:taxon-name-part></tp:taxon-name>
                        </italic>
                      </td><td rowspan="1" colspan="1">2–3</td><td rowspan="1" colspan="1">26–30</td><td rowspan="1" colspan="1">present</td><td rowspan="1" colspan="1">–</td><td rowspan="1" colspan="1">–</td><td rowspan="1" colspan="1">NR</td><td rowspan="1" colspan="1">present</td><td rowspan="1" colspan="1">–</td><td rowspan="1" colspan="1">
                        <xref ref-type="bibr" rid="B16">Kükenthal 1909</xref>
                      </td></tr><tr><td rowspan="1" colspan="1">
                        <italic>
                          <tp:taxon-name><tp:taxon-name-part taxon-name-part-type="genus" reg="Xenia">X.</tp:taxon-name-part><tp:taxon-name-part taxon-name-part-type="species" reg="mucosa">mucosa</tp:taxon-name-part></tp:taxon-name>
                        </italic>
                      </td><td rowspan="1" colspan="1">4</td><td rowspan="1" colspan="1">30–42</td><td rowspan="1" colspan="1">–</td><td rowspan="1" colspan="1">–</td><td rowspan="1" colspan="1">–</td><td rowspan="1" colspan="1">–</td><td rowspan="1" colspan="1">2</td><td rowspan="1" colspan="1">0–2</td><td rowspan="1" colspan="1">
                        <xref ref-type="bibr" rid="B12">Halász et al. 2019</xref>
                      </td></tr><tr><td rowspan="1" colspan="1">
                        <italic>
                          <tp:taxon-name><tp:taxon-name-part taxon-name-part-type="genus" reg="Xenia">X.</tp:taxon-name-part><tp:taxon-name-part taxon-name-part-type="species" reg="novaebritanniae">novaebritanniae</tp:taxon-name-part></tp:taxon-name>
                        </italic>
                      </td><td rowspan="1" colspan="1">2</td><td rowspan="1" colspan="1">9–10</td><td rowspan="1" colspan="1">present</td><td rowspan="1" colspan="1">–</td><td rowspan="1" colspan="1">–</td><td rowspan="1" colspan="1">–</td><td rowspan="1" colspan="1">NR</td><td rowspan="1" colspan="1">NR</td><td rowspan="1" colspan="1">
                        <xref ref-type="bibr" rid="B12">Halász et al. 2019</xref>
                      </td></tr><tr><td rowspan="1" colspan="1">
                        <italic>
                          <tp:taxon-name><tp:taxon-name-part taxon-name-part-type="genus" reg="Xenia">X.</tp:taxon-name-part><tp:taxon-name-part taxon-name-part-type="species" reg="rubens">rubens</tp:taxon-name-part></tp:taxon-name>
                        </italic>
                      </td><td rowspan="1" colspan="1">4(3–5)</td><td rowspan="1" colspan="1">12–19</td><td rowspan="1" colspan="1">present</td><td rowspan="1" colspan="1">–</td><td rowspan="1" colspan="1">–</td><td rowspan="1" colspan="1">–</td><td rowspan="1" colspan="1">2</td><td rowspan="1" colspan="1">–</td><td rowspan="1" colspan="1">
                        <xref ref-type="bibr" rid="B12">Halász et al. 2019</xref>
                      </td></tr><tr><td rowspan="1" colspan="1">
                        <italic>
                          <tp:taxon-name><tp:taxon-name-part taxon-name-part-type="genus" reg="Xenia">X.</tp:taxon-name-part><tp:taxon-name-part taxon-name-part-type="species" reg="sansibariana">sansibariana</tp:taxon-name-part></tp:taxon-name>
                        </italic>
                      </td><td rowspan="1" colspan="1">4</td><td rowspan="1" colspan="1">26–33</td><td rowspan="1" colspan="1">–</td><td rowspan="1" colspan="1">–</td><td rowspan="1" colspan="1">–</td><td rowspan="1" colspan="1">–</td><td rowspan="1" colspan="1">NR</td><td rowspan="1" colspan="1">NR</td><td rowspan="1" colspan="1">
                        <xref ref-type="bibr" rid="B12">Halász et al. 2019</xref>
                      </td></tr><tr><td rowspan="1" colspan="1">
                        <italic>
                          <tp:taxon-name><tp:taxon-name-part taxon-name-part-type="genus" reg="Xenia">X.</tp:taxon-name-part><tp:taxon-name-part taxon-name-part-type="species" reg="stellifera">stellifera</tp:taxon-name-part></tp:taxon-name>
                        </italic>
                      </td><td rowspan="1" colspan="1">4–9</td><td rowspan="1" colspan="1">&lt;9</td><td rowspan="1" colspan="1">present</td><td rowspan="1" colspan="1">–</td><td rowspan="1" colspan="1">–</td><td rowspan="1" colspan="1">NR</td><td rowspan="1" colspan="1">present</td><td rowspan="1" colspan="1">present</td><td rowspan="1" colspan="1">
                        <xref ref-type="bibr" rid="B31">Verseveldt 1977</xref>
                      </td></tr><tr><td rowspan="1" colspan="1">
                        <italic>
                          <tp:taxon-name><tp:taxon-name-part taxon-name-part-type="genus" reg="Xenia">X.</tp:taxon-name-part><tp:taxon-name-part taxon-name-part-type="species" reg="ternatana">ternatana</tp:taxon-name-part></tp:taxon-name>
                        </italic>
                      </td><td rowspan="1" colspan="1">3</td><td rowspan="1" colspan="1">15–23</td><td rowspan="1" colspan="1">present</td><td rowspan="1" colspan="1">–</td><td rowspan="1" colspan="1">–</td><td rowspan="1" colspan="1">present</td><td rowspan="1" colspan="1">NR</td><td rowspan="1" colspan="1">NR</td><td rowspan="1" colspan="1">Halász et al. 2020</td></tr><tr><td rowspan="1" colspan="1">
                        <italic>
                          <tp:taxon-name><tp:taxon-name-part taxon-name-part-type="genus" reg="Xenia">X.</tp:taxon-name-part><tp:taxon-name-part taxon-name-part-type="species" reg="tripartita">tripartita</tp:taxon-name-part></tp:taxon-name>
                        </italic>
                      </td><td rowspan="1" colspan="1">3</td><td rowspan="1" colspan="1">5–6</td><td rowspan="1" colspan="1">present</td><td rowspan="1" colspan="1">–</td><td rowspan="1" colspan="1">–</td><td rowspan="1" colspan="1">NR</td><td rowspan="1" colspan="1">–</td><td rowspan="1" colspan="1">–</td><td rowspan="1" colspan="1">
                        <xref ref-type="bibr" rid="B26">Roxas 1933</xref>
                      </td></tr><tr><td rowspan="1" colspan="1">
                        <italic>
                          <tp:taxon-name><tp:taxon-name-part taxon-name-part-type="genus" reg="Xenia">X.</tp:taxon-name-part><tp:taxon-name-part taxon-name-part-type="species" reg="tumbatuana">tumbatuana</tp:taxon-name-part></tp:taxon-name>
                        </italic>
                      </td><td rowspan="1" colspan="1">3</td><td rowspan="1" colspan="1">NR</td><td rowspan="1" colspan="1">–</td><td rowspan="1" colspan="1">–</td><td rowspan="1" colspan="1">–</td><td rowspan="1" colspan="1">NR</td><td rowspan="1" colspan="1">present</td><td rowspan="1" colspan="1">–</td><td rowspan="1" colspan="1">
                        <xref ref-type="bibr" rid="B17">May 1898</xref>
                      </td></tr><tr><td rowspan="1" colspan="1">
                        <italic>
                          <tp:taxon-name><tp:taxon-name-part taxon-name-part-type="genus" reg="Xenia">X.</tp:taxon-name-part><tp:taxon-name-part taxon-name-part-type="species" reg="umbellata">umbellata</tp:taxon-name-part></tp:taxon-name>
                        </italic>
                      </td><td rowspan="1" colspan="1">3</td><td rowspan="1" colspan="1">19–22</td><td rowspan="1" colspan="1">present</td><td rowspan="1" colspan="1">–</td><td rowspan="1" colspan="1">–</td><td rowspan="1" colspan="1">–</td><td rowspan="1" colspan="1">–</td><td rowspan="1" colspan="1">–</td><td rowspan="1" colspan="1">
                        <xref ref-type="bibr" rid="B12">Halász et al. 2019</xref>
                      </td></tr><tr><td rowspan="1" colspan="1">
                        <italic>
                          <tp:taxon-name><tp:taxon-name-part taxon-name-part-type="genus" reg="Xenia">X.</tp:taxon-name-part><tp:taxon-name-part taxon-name-part-type="species" reg="viridis">viridis</tp:taxon-name-part></tp:taxon-name>
                        </italic>
                      </td><td rowspan="1" colspan="1">3</td><td rowspan="1" colspan="1">15–22</td><td rowspan="1" colspan="1">present</td><td rowspan="1" colspan="1">–</td><td rowspan="1" colspan="1">–</td><td rowspan="1" colspan="1">present</td><td rowspan="1" colspan="1">NR</td><td rowspan="1" colspan="1">NR</td><td rowspan="1" colspan="1">
                        <xref ref-type="bibr" rid="B12">Halász et al. 2019</xref>
                      </td></tr><tr><td rowspan="1" colspan="1">
                        <bold><italic><tp:taxon-name><tp:taxon-name-part taxon-name-part-type="genus" reg="Xenia">X.</tp:taxon-name-part><tp:taxon-name-part taxon-name-part-type="species" reg="konohana">konohana</tp:taxon-name-part></tp:taxon-name></italic> sp. nov.</bold>
                      </td><td rowspan="1" colspan="1">
                        <bold>3</bold>
                      </td><td rowspan="1" colspan="1">
                        <bold>12–18</bold>
                      </td><td rowspan="1" colspan="1">
                        <bold>present</bold>
                      </td><td rowspan="1" colspan="1">–</td><td rowspan="1" colspan="1">
                        <bold>Present</bold>
                      </td><td rowspan="1" colspan="1">–</td><td rowspan="1" colspan="1">
                        <bold>2–3</bold>
                      </td><td rowspan="1" colspan="1">–</td><td rowspan="1" colspan="1">
                        <bold>This study</bold>
                      </td></tr></tbody></table></table-wrap></tp:treatment-sec><tp:treatment-sec><!--Section generated to contain objects referenced in tp:taxon-treatment.--><table-wrap id="T1" position="float" orientation="portrait"><label>Table 1.</label><caption><p>List of specimens of the family <tp:taxon-name><tp:taxon-name-part taxon-name-part-type="family">Xeniidae</tp:taxon-name-part></tp:taxon-name> examined in this study and accession numbers for <italic>28S</italic>, <italic>mtMutS</italic>, <italic>COI</italic> and <italic>ND2</italic> markers. The origin of the accession number is shown by asterisk (s) in the reference list for each line if more than one reference exists.</p></caption><table id="TID0E5IAG" rules="all"><tbody><tr><th rowspan="2" colspan="1">Species</th><th rowspan="2" colspan="1">Specimen Catalog #</th><th rowspan="1" colspan="4">GenBank accession number</th><th rowspan="2" colspan="1">References</th></tr><tr><th rowspan="1" colspan="1">
                  <italic>28S</italic>
                </th><th rowspan="1" colspan="1">
                  <italic>mtMutS</italic>
                </th><th rowspan="1" colspan="1">
                  <italic>COI</italic>
                </th><th rowspan="1" colspan="1">
                  <italic>ND2</italic>
                </th></tr><tr><td rowspan="2" colspan="1"><italic><tp:taxon-name><tp:taxon-name-part taxon-name-part-type="genus" reg="Xenia">Xenia</tp:taxon-name-part><tp:taxon-name-part taxon-name-part-type="species" reg="konohana">konohana</tp:taxon-name-part></tp:taxon-name></italic> sp. nov.</td><td rowspan="2" colspan="1"><abbrev xmlns:xlink="http://www.w3.org/1999/xlink" xlink:title="Kuroshio Biological Research Foundation" id="ABBRID0ETNAC" xlink:type="simple">KBF</abbrev>-<abbrev xmlns:xlink="http://www.w3.org/1999/xlink" xlink:title="octocoral collection" id="ABBRID0EXNAC" xlink:type="simple">OA</abbrev>–00092</td><td rowspan="2" colspan="1"><ext-link xmlns:xlink="http://www.w3.org/1999/xlink" ext-link-type="gen" xlink:href="LC656679" xlink:type="simple">LC656679</ext-link>*</td><td rowspan="2" colspan="1"><ext-link xmlns:xlink="http://www.w3.org/1999/xlink" ext-link-type="gen" xlink:href="LC656674" xlink:type="simple">LC656674</ext-link>*</td><td rowspan="2" colspan="1"><ext-link xmlns:xlink="http://www.w3.org/1999/xlink" ext-link-type="gen" xlink:href="LC656676" xlink:type="simple">LC656676</ext-link>*</td><td rowspan="2" colspan="1"><ext-link xmlns:xlink="http://www.w3.org/1999/xlink" ext-link-type="gen" xlink:href="LC467035" xlink:type="simple">LC467035</ext-link>**</td><td rowspan="1" colspan="1">*This study</td></tr><tr><td rowspan="1" colspan="1">**<xref ref-type="bibr" rid="B15">Koido et al. 2019</xref></td></tr><tr><td rowspan="2" colspan="1"><italic><tp:taxon-name><tp:taxon-name-part taxon-name-part-type="genus" reg="Xenia">Xenia</tp:taxon-name-part><tp:taxon-name-part taxon-name-part-type="species" reg="konohana">konohana</tp:taxon-name-part></tp:taxon-name></italic> sp. nov.</td><td rowspan="2" colspan="1"><abbrev xmlns:xlink="http://www.w3.org/1999/xlink" xlink:title="Kuroshio Biological Research Foundation" id="ABBRID0EKPAC" xlink:type="simple">KBF</abbrev>-<abbrev xmlns:xlink="http://www.w3.org/1999/xlink" xlink:title="octocoral collection" id="ABBRID0EOPAC" xlink:type="simple">OA</abbrev>–00093</td><td rowspan="2" colspan="1"><ext-link xmlns:xlink="http://www.w3.org/1999/xlink" ext-link-type="gen" xlink:href="LC656680" xlink:type="simple">LC656680</ext-link>*</td><td rowspan="2" colspan="1"><ext-link xmlns:xlink="http://www.w3.org/1999/xlink" ext-link-type="gen" xlink:href="LC656673" xlink:type="simple">LC656673</ext-link>*</td><td rowspan="2" colspan="1"><ext-link xmlns:xlink="http://www.w3.org/1999/xlink" ext-link-type="gen" xlink:href="LC656677" xlink:type="simple">LC656677</ext-link>*</td><td rowspan="2" colspan="1"><ext-link xmlns:xlink="http://www.w3.org/1999/xlink" ext-link-type="gen" xlink:href="LC467036" xlink:type="simple">LC467036</ext-link>**</td><td rowspan="1" colspan="1">*This study,</td></tr><tr><td rowspan="1" colspan="1">**<xref ref-type="bibr" rid="B15">Koido et al. 2019</xref></td></tr><tr><td rowspan="2" colspan="1"><italic><tp:taxon-name><tp:taxon-name-part taxon-name-part-type="genus" reg="Xenia">Xenia</tp:taxon-name-part><tp:taxon-name-part taxon-name-part-type="species" reg="konohana">konohana</tp:taxon-name-part></tp:taxon-name></italic> sp. nov.</td><td rowspan="2" colspan="1"><abbrev xmlns:xlink="http://www.w3.org/1999/xlink" xlink:title="Kuroshio Biological Research Foundation" id="ABBRID0ECBAE" xlink:type="simple">KBF</abbrev>-<abbrev xmlns:xlink="http://www.w3.org/1999/xlink" xlink:title="octocoral collection" id="ABBRID0EGBAE" xlink:type="simple">OA</abbrev>–00094</td><td rowspan="2" colspan="1"><ext-link xmlns:xlink="http://www.w3.org/1999/xlink" ext-link-type="gen" xlink:href="LC656681" xlink:type="simple">LC656681</ext-link>*</td><td rowspan="2" colspan="1"><ext-link xmlns:xlink="http://www.w3.org/1999/xlink" ext-link-type="gen" xlink:href="LC656675" xlink:type="simple">LC656675</ext-link>*</td><td rowspan="2" colspan="1"><ext-link xmlns:xlink="http://www.w3.org/1999/xlink" ext-link-type="gen" xlink:href="LC656678" xlink:type="simple">LC656678</ext-link>*</td><td rowspan="2" colspan="1"><ext-link xmlns:xlink="http://www.w3.org/1999/xlink" ext-link-type="gen" xlink:href="LC467037" xlink:type="simple">LC467037</ext-link>**</td><td rowspan="1" colspan="1">*This study,</td></tr><tr><td rowspan="1" colspan="1">**<xref ref-type="bibr" rid="B15">Koido et al. 2019</xref></td></tr><tr><td rowspan="1" colspan="1">
                  <italic>
                    <tp:taxon-name><tp:taxon-name-part taxon-name-part-type="genus" reg="Anthelia">Anthelia</tp:taxon-name-part><tp:taxon-name-part taxon-name-part-type="species" reg="glauca">glauca</tp:taxon-name-part></tp:taxon-name>
                  </italic>
                </td><td rowspan="1" colspan="1">ZMTAU CO34183</td><td rowspan="1" colspan="1"><ext-link xmlns:xlink="http://www.w3.org/1999/xlink" ext-link-type="gen" xlink:href="JX203753" xlink:type="simple">JX203753</ext-link>*</td><td rowspan="1" colspan="1"><ext-link xmlns:xlink="http://www.w3.org/1999/xlink" ext-link-type="gen" xlink:href="JX203812" xlink:type="simple">JX203812</ext-link>*</td><td rowspan="1" colspan="1"><ext-link xmlns:xlink="http://www.w3.org/1999/xlink" ext-link-type="gen" xlink:href="GQ342460" xlink:type="simple">GQ342460</ext-link>**</td><td rowspan="1" colspan="1">–</td><td rowspan="1" colspan="1">*<xref ref-type="bibr" rid="B20">McFadden and Ofwegen 2012</xref>,<break/> **<xref ref-type="bibr" rid="B8">Brockman and McFadden 2012</xref></td></tr><tr><td rowspan="1" colspan="1">
                  <italic>
                    <tp:taxon-name><tp:taxon-name-part taxon-name-part-type="genus" reg="Asterospicularia">Asterospicularia</tp:taxon-name-part><tp:taxon-name-part taxon-name-part-type="species" reg="laurae">laurae</tp:taxon-name-part></tp:taxon-name>
                  </italic>
                </td><td rowspan="1" colspan="1">CSM-OCDN8971L</td><td rowspan="1" colspan="1">
                  <ext-link xmlns:xlink="http://www.w3.org/1999/xlink" ext-link-type="gen" xlink:href="KM201433" xlink:type="simple">KM201433</ext-link>
                </td><td rowspan="1" colspan="1">
                  <ext-link xmlns:xlink="http://www.w3.org/1999/xlink" ext-link-type="gen" xlink:href="KM201452" xlink:type="simple">KM201452</ext-link>
                </td><td rowspan="1" colspan="1">
                  <ext-link xmlns:xlink="http://www.w3.org/1999/xlink" ext-link-type="gen" xlink:href="KM201458" xlink:type="simple">KM201458</ext-link>
                </td><td rowspan="1" colspan="1">–</td><td rowspan="1" colspan="1">
                  <xref ref-type="bibr" rid="B14">Janes et al. 2014</xref>
                </td></tr><tr><td rowspan="1" colspan="1">
                  <italic>
                    <tp:taxon-name><tp:taxon-name-part taxon-name-part-type="genus" reg="Asterospicularia">Asterospicularia</tp:taxon-name-part><tp:taxon-name-part taxon-name-part-type="species" reg="randalli">randalli</tp:taxon-name-part></tp:taxon-name>
                  </italic>
                </td><td rowspan="1" colspan="1">RMNH:Coel. 41521</td><td rowspan="1" colspan="1">
                  <ext-link xmlns:xlink="http://www.w3.org/1999/xlink" ext-link-type="gen" xlink:href="KF915316" xlink:type="simple">KF915316</ext-link>
                </td><td rowspan="1" colspan="1">
                  <ext-link xmlns:xlink="http://www.w3.org/1999/xlink" ext-link-type="gen" xlink:href="KF915556" xlink:type="simple">KF915556</ext-link>
                </td><td rowspan="1" colspan="1">
                  <ext-link xmlns:xlink="http://www.w3.org/1999/xlink" ext-link-type="gen" xlink:href="KF955019" xlink:type="simple">KF955019</ext-link>
                </td><td rowspan="1" colspan="1">–</td><td rowspan="1" colspan="1">
                  <xref ref-type="bibr" rid="B21">McFadden et al. 2014a</xref>
                </td></tr><tr><td rowspan="1" colspan="1">
                  <italic>
                    <tp:taxon-name><tp:taxon-name-part taxon-name-part-type="genus" reg="Heteroxenia">Heteroxenia</tp:taxon-name-part><tp:taxon-name-part taxon-name-part-type="species" reg="mindorensis">mindorensis</tp:taxon-name-part></tp:taxon-name>
                  </italic>
                </td><td rowspan="1" colspan="1">CAS:IZ:184566</td><td rowspan="1" colspan="1">
                  <ext-link xmlns:xlink="http://www.w3.org/1999/xlink" ext-link-type="gen" xlink:href="KJ511300" xlink:type="simple">KJ511300</ext-link>
                </td><td rowspan="1" colspan="1">
                  <ext-link xmlns:xlink="http://www.w3.org/1999/xlink" ext-link-type="gen" xlink:href="KJ511339" xlink:type="simple">KJ511339</ext-link>
                </td><td rowspan="1" colspan="1">
                  <ext-link xmlns:xlink="http://www.w3.org/1999/xlink" ext-link-type="gen" xlink:href="KJ511379" xlink:type="simple">KJ511379</ext-link>
                </td><td rowspan="1" colspan="1">
                  <ext-link xmlns:xlink="http://www.w3.org/1999/xlink" ext-link-type="gen" xlink:href="KJ511421" xlink:type="simple">KJ511421</ext-link>
                </td><td rowspan="1" colspan="1">
                  <xref ref-type="bibr" rid="B22">McFadden et al. 2014b</xref>
                </td></tr><tr><td rowspan="1" colspan="1">
                  <italic>
                    <tp:taxon-name><tp:taxon-name-part taxon-name-part-type="genus" reg="Heteroxenia">Heteroxenia</tp:taxon-name-part><tp:taxon-name-part taxon-name-part-type="species" reg="mindorensis">mindorensis</tp:taxon-name-part></tp:taxon-name>
                  </italic>
                </td><td rowspan="1" colspan="1">CAS:IZ:184574</td><td rowspan="1" colspan="1">
                  <ext-link xmlns:xlink="http://www.w3.org/1999/xlink" ext-link-type="gen" xlink:href="KJ511381" xlink:type="simple">KJ511381</ext-link>
                </td><td rowspan="1" colspan="1">
                  <ext-link xmlns:xlink="http://www.w3.org/1999/xlink" ext-link-type="gen" xlink:href="KJ511341" xlink:type="simple">KJ511341</ext-link>
                </td><td rowspan="1" colspan="1">
                  <ext-link xmlns:xlink="http://www.w3.org/1999/xlink" ext-link-type="gen" xlink:href="KJ511302" xlink:type="simple">KJ511302</ext-link>
                </td><td rowspan="1" colspan="1">
                  <ext-link xmlns:xlink="http://www.w3.org/1999/xlink" ext-link-type="gen" xlink:href="KJ511423" xlink:type="simple">KJ511423</ext-link>
                </td><td rowspan="1" colspan="1">
                  <xref ref-type="bibr" rid="B22">McFadden et al. 2014b</xref>
                </td></tr><tr><td rowspan="1" colspan="1">
                  <italic>
                    <tp:taxon-name><tp:taxon-name-part taxon-name-part-type="genus" reg="Ovabunda">Ovabunda</tp:taxon-name-part><tp:taxon-name-part taxon-name-part-type="species" reg="ainex">ainex</tp:taxon-name-part></tp:taxon-name>
                  </italic>
                </td><td rowspan="1" colspan="1">ZMTAU:36785</td><td rowspan="1" colspan="1">
                  <ext-link xmlns:xlink="http://www.w3.org/1999/xlink" ext-link-type="gen" xlink:href="KY442364" xlink:type="simple">KY442364</ext-link>
                </td><td rowspan="1" colspan="1">
                  <ext-link xmlns:xlink="http://www.w3.org/1999/xlink" ext-link-type="gen" xlink:href="KY442323" xlink:type="simple">KY442323</ext-link>
                </td><td rowspan="1" colspan="1">
                  <ext-link xmlns:xlink="http://www.w3.org/1999/xlink" ext-link-type="gen" xlink:href="KY442342" xlink:type="simple">KY442342</ext-link>
                </td><td rowspan="1" colspan="1">
                  <ext-link xmlns:xlink="http://www.w3.org/1999/xlink" ext-link-type="gen" xlink:href="KY442395" xlink:type="simple">KY442395</ext-link>
                </td><td rowspan="1" colspan="1">
                  <xref ref-type="bibr" rid="B23">McFadden et al. 2017</xref>
                </td></tr><tr><td rowspan="1" colspan="1">
                  <italic>
                    <tp:taxon-name><tp:taxon-name-part taxon-name-part-type="genus" reg="Ovabunda">Ovabunda</tp:taxon-name-part><tp:taxon-name-part taxon-name-part-type="species" reg="ainex">ainex</tp:taxon-name-part></tp:taxon-name>
                  </italic>
                </td><td rowspan="1" colspan="1">ZMTAU:36786</td><td rowspan="1" colspan="1">
                  <ext-link xmlns:xlink="http://www.w3.org/1999/xlink" ext-link-type="gen" xlink:href="KY442365" xlink:type="simple">KY442365</ext-link>
                </td><td rowspan="1" colspan="1">
                  <ext-link xmlns:xlink="http://www.w3.org/1999/xlink" ext-link-type="gen" xlink:href="KY442324" xlink:type="simple">KY442324</ext-link>
                </td><td rowspan="1" colspan="1">
                  <ext-link xmlns:xlink="http://www.w3.org/1999/xlink" ext-link-type="gen" xlink:href="KY442343" xlink:type="simple">KY442343</ext-link>
                </td><td rowspan="1" colspan="1">
                  <ext-link xmlns:xlink="http://www.w3.org/1999/xlink" ext-link-type="gen" xlink:href="KY442396" xlink:type="simple">KY442396</ext-link>
                </td><td rowspan="1" colspan="1">
                  <xref ref-type="bibr" rid="B23">McFadden et al. 2017</xref>
                </td></tr><tr><td rowspan="1" colspan="1">
                  <italic>
                    <tp:taxon-name><tp:taxon-name-part taxon-name-part-type="genus" reg="Ovabunda">Ovabunda</tp:taxon-name-part><tp:taxon-name-part taxon-name-part-type="species" reg="andamanensis">andamanensis</tp:taxon-name-part></tp:taxon-name>
                  </italic>
                </td><td rowspan="1" colspan="1">PMBC:11861</td><td rowspan="1" colspan="1">
                  <ext-link xmlns:xlink="http://www.w3.org/1999/xlink" ext-link-type="gen" xlink:href="KM201440" xlink:type="simple">KM201440</ext-link>
                </td><td rowspan="1" colspan="1">
                  <ext-link xmlns:xlink="http://www.w3.org/1999/xlink" ext-link-type="gen" xlink:href="KM201455" xlink:type="simple">KM201455</ext-link>
                </td><td rowspan="1" colspan="1">
                  <ext-link xmlns:xlink="http://www.w3.org/1999/xlink" ext-link-type="gen" xlink:href="KM201461" xlink:type="simple">KM201461</ext-link>
                </td><td rowspan="1" colspan="1">–</td><td rowspan="1" colspan="1">
                  <xref ref-type="bibr" rid="B14">Janes et al. 2014</xref>
                </td></tr><tr><td rowspan="1" colspan="1">
                  <italic>
                    <tp:taxon-name><tp:taxon-name-part taxon-name-part-type="genus" reg="Ovabunda">Ovabunda</tp:taxon-name-part><tp:taxon-name-part taxon-name-part-type="species" reg="andamanensis">andamanensis</tp:taxon-name-part></tp:taxon-name>
                  </italic>
                </td><td rowspan="1" colspan="1">PMBC:11862</td><td rowspan="1" colspan="1">
                  <ext-link xmlns:xlink="http://www.w3.org/1999/xlink" ext-link-type="gen" xlink:href="KM201439" xlink:type="simple">KM201439</ext-link>
                </td><td rowspan="1" colspan="1">
                  <ext-link xmlns:xlink="http://www.w3.org/1999/xlink" ext-link-type="gen" xlink:href="KM201454" xlink:type="simple">KM201454</ext-link>
                </td><td rowspan="1" colspan="1">
                  <ext-link xmlns:xlink="http://www.w3.org/1999/xlink" ext-link-type="gen" xlink:href="KM201460" xlink:type="simple">KM201460</ext-link>
                </td><td rowspan="1" colspan="1">–</td><td rowspan="1" colspan="1">
                  <xref ref-type="bibr" rid="B14">Janes et al. 2014</xref>
                </td></tr><tr><td rowspan="1" colspan="1">
                  <italic>
                    <tp:taxon-name><tp:taxon-name-part taxon-name-part-type="genus" reg="Ovabunda">Ovabunda</tp:taxon-name-part><tp:taxon-name-part taxon-name-part-type="species" reg="biseriata">biseriata</tp:taxon-name-part></tp:taxon-name>
                  </italic>
                </td><td rowspan="1" colspan="1">ZMTAU:34876</td><td rowspan="1" colspan="1">
                  <ext-link xmlns:xlink="http://www.w3.org/1999/xlink" ext-link-type="gen" xlink:href="KY442376" xlink:type="simple">KY442376</ext-link>
                </td><td rowspan="1" colspan="1">
                  <ext-link xmlns:xlink="http://www.w3.org/1999/xlink" ext-link-type="gen" xlink:href="KY442330" xlink:type="simple">KY442330</ext-link>
                </td><td rowspan="1" colspan="1">
                  <ext-link xmlns:xlink="http://www.w3.org/1999/xlink" ext-link-type="gen" xlink:href="KY442349" xlink:type="simple">KY442349</ext-link>
                </td><td rowspan="1" colspan="1">
                  <ext-link xmlns:xlink="http://www.w3.org/1999/xlink" ext-link-type="gen" xlink:href="KY442405" xlink:type="simple">KY442405</ext-link>
                </td><td rowspan="1" colspan="1">
                  <xref ref-type="bibr" rid="B23">McFadden et al. 2017</xref>
                </td></tr><tr><td rowspan="1" colspan="1">
                  <italic>
                    <tp:taxon-name><tp:taxon-name-part taxon-name-part-type="genus" reg="Ovabunda">Ovabunda</tp:taxon-name-part><tp:taxon-name-part taxon-name-part-type="species" reg="biseriata">biseriata</tp:taxon-name-part></tp:taxon-name>
                  </italic>
                </td><td rowspan="1" colspan="1">ZMTAU:34881</td><td rowspan="1" colspan="1">
                  <ext-link xmlns:xlink="http://www.w3.org/1999/xlink" ext-link-type="gen" xlink:href="KY442378" xlink:type="simple">KY442378</ext-link>
                </td><td rowspan="1" colspan="1">
                  <ext-link xmlns:xlink="http://www.w3.org/1999/xlink" ext-link-type="gen" xlink:href="KY442332" xlink:type="simple">KY442332</ext-link>
                </td><td rowspan="1" colspan="1">
                  <ext-link xmlns:xlink="http://www.w3.org/1999/xlink" ext-link-type="gen" xlink:href="KY442351" xlink:type="simple">KY442351</ext-link>
                </td><td rowspan="1" colspan="1">
                  <ext-link xmlns:xlink="http://www.w3.org/1999/xlink" ext-link-type="gen" xlink:href="KY442407" xlink:type="simple">KY442407</ext-link>
                </td><td rowspan="1" colspan="1">
                  <xref ref-type="bibr" rid="B23">McFadden et al. 2017</xref>
                </td></tr><tr><td rowspan="1" colspan="1">
                  <italic>
                    <tp:taxon-name><tp:taxon-name-part taxon-name-part-type="genus" reg="Ovabunda">Ovabunda</tp:taxon-name-part><tp:taxon-name-part taxon-name-part-type="species" reg="biseriata">biseriata</tp:taxon-name-part></tp:taxon-name>
                  </italic>
                </td><td rowspan="1" colspan="1">ZMTAU:34882</td><td rowspan="1" colspan="1">
                  <ext-link xmlns:xlink="http://www.w3.org/1999/xlink" ext-link-type="gen" xlink:href="KY442379" xlink:type="simple">KY442379</ext-link>
                </td><td rowspan="1" colspan="1">
                  <ext-link xmlns:xlink="http://www.w3.org/1999/xlink" ext-link-type="gen" xlink:href="KY442333" xlink:type="simple">KY442333</ext-link>
                </td><td rowspan="1" colspan="1">
                  <ext-link xmlns:xlink="http://www.w3.org/1999/xlink" ext-link-type="gen" xlink:href="KY442352" xlink:type="simple">KY442352</ext-link>
                </td><td rowspan="1" colspan="1">
                  <ext-link xmlns:xlink="http://www.w3.org/1999/xlink" ext-link-type="gen" xlink:href="KY442408" xlink:type="simple">KY442408</ext-link>
                </td><td rowspan="1" colspan="1">
                  <xref ref-type="bibr" rid="B23">McFadden et al. 2017</xref>
                </td></tr><tr><td rowspan="1" colspan="1">
                  <italic>
                    <tp:taxon-name><tp:taxon-name-part taxon-name-part-type="genus" reg="Ovabunda">Ovabunda</tp:taxon-name-part><tp:taxon-name-part taxon-name-part-type="species" reg="faraunenesis">faraunenesis</tp:taxon-name-part></tp:taxon-name>
                  </italic>
                </td><td rowspan="1" colspan="1">ZMTAU:CO 34051</td><td rowspan="1" colspan="1"><ext-link xmlns:xlink="http://www.w3.org/1999/xlink" ext-link-type="gen" xlink:href="KJ511306" xlink:type="simple">KJ511306</ext-link>**</td><td rowspan="1" colspan="1"><ext-link xmlns:xlink="http://www.w3.org/1999/xlink" ext-link-type="gen" xlink:href="GU356029" xlink:type="simple">GU356029</ext-link>*</td><td rowspan="1" colspan="1"><ext-link xmlns:xlink="http://www.w3.org/1999/xlink" ext-link-type="gen" xlink:href="GU356006" xlink:type="simple">GU356006</ext-link>*</td><td rowspan="1" colspan="1"><ext-link xmlns:xlink="http://www.w3.org/1999/xlink" ext-link-type="gen" xlink:href="KJ511427" xlink:type="simple">KJ511427</ext-link>**</td><td rowspan="1" colspan="1">*<xref ref-type="bibr" rid="B19">McFadden et al. 2011</xref>, **<xref ref-type="bibr" rid="B22">McFadden et al. 2014b</xref></td></tr><tr><td rowspan="1" colspan="1">
                  <italic>
                    <tp:taxon-name><tp:taxon-name-part taxon-name-part-type="genus" reg="Ovabunda">Ovabunda</tp:taxon-name-part><tp:taxon-name-part taxon-name-part-type="species" reg="faraunenesis">faraunenesis</tp:taxon-name-part></tp:taxon-name>
                  </italic>
                </td><td rowspan="1" colspan="1">ZMTAU:34884</td><td rowspan="1" colspan="1">
                  <ext-link xmlns:xlink="http://www.w3.org/1999/xlink" ext-link-type="gen" xlink:href="KY442380" xlink:type="simple">KY442380</ext-link>
                </td><td rowspan="1" colspan="1">
                  <ext-link xmlns:xlink="http://www.w3.org/1999/xlink" ext-link-type="gen" xlink:href="KY442334" xlink:type="simple">KY442334</ext-link>
                </td><td rowspan="1" colspan="1">
                  <ext-link xmlns:xlink="http://www.w3.org/1999/xlink" ext-link-type="gen" xlink:href="KY442353" xlink:type="simple">KY442353</ext-link>
                </td><td rowspan="1" colspan="1">
                  <ext-link xmlns:xlink="http://www.w3.org/1999/xlink" ext-link-type="gen" xlink:href="KY442412" xlink:type="simple">KY442412</ext-link>
                </td><td rowspan="1" colspan="1">
                  <xref ref-type="bibr" rid="B23">McFadden et al. 2017</xref>
                </td></tr><tr><td rowspan="1" colspan="1">
                  <italic>
                    <tp:taxon-name><tp:taxon-name-part taxon-name-part-type="genus" reg="Ovabunda">Ovabunda</tp:taxon-name-part><tp:taxon-name-part taxon-name-part-type="species" reg="faraunenesis">faraunenesis</tp:taxon-name-part></tp:taxon-name>
                  </italic>
                </td><td rowspan="1" colspan="1">ZMTAU:34886</td><td rowspan="1" colspan="1">
                  <ext-link xmlns:xlink="http://www.w3.org/1999/xlink" ext-link-type="gen" xlink:href="KY442381" xlink:type="simple">KY442381</ext-link>
                </td><td rowspan="1" colspan="1">
                  <ext-link xmlns:xlink="http://www.w3.org/1999/xlink" ext-link-type="gen" xlink:href="KY442335" xlink:type="simple">KY442335</ext-link>
                </td><td rowspan="1" colspan="1">
                  <ext-link xmlns:xlink="http://www.w3.org/1999/xlink" ext-link-type="gen" xlink:href="KY442354" xlink:type="simple">KY442354</ext-link>
                </td><td rowspan="1" colspan="1">
                  <ext-link xmlns:xlink="http://www.w3.org/1999/xlink" ext-link-type="gen" xlink:href="KY442413" xlink:type="simple">KY442413</ext-link>
                </td><td rowspan="1" colspan="1">
                  <xref ref-type="bibr" rid="B23">McFadden et al. 2017</xref>
                </td></tr><tr><td rowspan="1" colspan="1">
                  <italic>
                    <tp:taxon-name><tp:taxon-name-part taxon-name-part-type="genus" reg="Ovabunda">Ovabunda</tp:taxon-name-part><tp:taxon-name-part taxon-name-part-type="species" reg="impulsatilla">impulsatilla</tp:taxon-name-part></tp:taxon-name>
                  </italic>
                </td><td rowspan="1" colspan="1">ZMTAU:34571</td><td rowspan="1" colspan="1">
                  <ext-link xmlns:xlink="http://www.w3.org/1999/xlink" ext-link-type="gen" xlink:href="KY442374" xlink:type="simple">KY442374</ext-link>
                </td><td rowspan="1" colspan="1">
                  <ext-link xmlns:xlink="http://www.w3.org/1999/xlink" ext-link-type="gen" xlink:href="KY442328" xlink:type="simple">KY442328</ext-link>
                </td><td rowspan="1" colspan="1">
                  <ext-link xmlns:xlink="http://www.w3.org/1999/xlink" ext-link-type="gen" xlink:href="KY442347" xlink:type="simple">KY442347</ext-link>
                </td><td rowspan="1" colspan="1">
                  <ext-link xmlns:xlink="http://www.w3.org/1999/xlink" ext-link-type="gen" xlink:href="KY442418" xlink:type="simple">KY442418</ext-link>
                </td><td rowspan="1" colspan="1">
                  <xref ref-type="bibr" rid="B23">McFadden et al. 2017</xref>
                </td></tr><tr><td rowspan="1" colspan="1">
                  <italic>
                    <tp:taxon-name><tp:taxon-name-part taxon-name-part-type="genus" reg="Ovabunda">Ovabunda</tp:taxon-name-part><tp:taxon-name-part taxon-name-part-type="species" reg="impulsatilla">impulsatilla</tp:taxon-name-part></tp:taxon-name>
                  </italic>
                </td><td rowspan="1" colspan="1">ZMTAU:34891</td><td rowspan="1" colspan="1">
                  <ext-link xmlns:xlink="http://www.w3.org/1999/xlink" ext-link-type="gen" xlink:href="KY442383" xlink:type="simple">KY442383</ext-link>
                </td><td rowspan="1" colspan="1">
                  <ext-link xmlns:xlink="http://www.w3.org/1999/xlink" ext-link-type="gen" xlink:href="KY442337" xlink:type="simple">KY442337</ext-link>
                </td><td rowspan="1" colspan="1">
                  <ext-link xmlns:xlink="http://www.w3.org/1999/xlink" ext-link-type="gen" xlink:href="KY442356" xlink:type="simple">KY442356</ext-link>
                </td><td rowspan="1" colspan="1">
                  <ext-link xmlns:xlink="http://www.w3.org/1999/xlink" ext-link-type="gen" xlink:href="KY442419" xlink:type="simple">KY442419</ext-link>
                </td><td rowspan="1" colspan="1">
                  <xref ref-type="bibr" rid="B23">McFadden et al. 2017</xref>
                </td></tr><tr><td rowspan="1" colspan="1">
                  <italic>
                    <tp:taxon-name><tp:taxon-name-part taxon-name-part-type="genus" reg="Ovabunda">Ovabunda</tp:taxon-name-part><tp:taxon-name-part taxon-name-part-type="species" reg="obscuronata">obscuronata</tp:taxon-name-part></tp:taxon-name>
                  </italic>
                </td><td rowspan="1" colspan="1">ZMTAU:CO 34077</td><td rowspan="1" colspan="1"><ext-link xmlns:xlink="http://www.w3.org/1999/xlink" ext-link-type="gen" xlink:href="KJ511307" xlink:type="simple">KJ511307</ext-link>**</td><td rowspan="1" colspan="1"><ext-link xmlns:xlink="http://www.w3.org/1999/xlink" ext-link-type="gen" xlink:href="GU356027" xlink:type="simple">GU356027</ext-link>*</td><td rowspan="1" colspan="1"><ext-link xmlns:xlink="http://www.w3.org/1999/xlink" ext-link-type="gen" xlink:href="GU356004" xlink:type="simple">GU356004</ext-link>*</td><td rowspan="1" colspan="1"><ext-link xmlns:xlink="http://www.w3.org/1999/xlink" ext-link-type="gen" xlink:href="KJ511428" xlink:type="simple">KJ511428</ext-link>**</td><td rowspan="1" colspan="1">*<xref ref-type="bibr" rid="B19">McFadden et al. 2011</xref>, **<xref ref-type="bibr" rid="B22">McFadden et al. 2014b</xref></td></tr><tr><td rowspan="1" colspan="1">
                  <italic>
                    <tp:taxon-name><tp:taxon-name-part taxon-name-part-type="genus" reg="Sansibia">Sansibia</tp:taxon-name-part><tp:taxon-name-part taxon-name-part-type="species" reg="flava">flava</tp:taxon-name-part></tp:taxon-name>
                  </italic>
                </td><td rowspan="1" colspan="1">ZMTAU:Co36004</td><td rowspan="1" colspan="1">
                  <ext-link xmlns:xlink="http://www.w3.org/1999/xlink" ext-link-type="gen" xlink:href="MK400137" xlink:type="simple">MK400137</ext-link>
                </td><td rowspan="1" colspan="1">
                  <ext-link xmlns:xlink="http://www.w3.org/1999/xlink" ext-link-type="gen" xlink:href="MK396681" xlink:type="simple">MK396681</ext-link>
                </td><td rowspan="1" colspan="1">
                  <ext-link xmlns:xlink="http://www.w3.org/1999/xlink" ext-link-type="gen" xlink:href="MK396728" xlink:type="simple">MK396728</ext-link>
                </td><td rowspan="1" colspan="1">–</td><td rowspan="1" colspan="1">
                  <xref ref-type="bibr" rid="B24">McFadden et al. 2019</xref>
                </td></tr><tr><td rowspan="1" colspan="1">
                  <italic>
                    <tp:taxon-name><tp:taxon-name-part taxon-name-part-type="genus" reg="Sansibia">Sansibia</tp:taxon-name-part><tp:taxon-name-part taxon-name-part-type="species" reg="flava">flava</tp:taxon-name-part></tp:taxon-name>
                  </italic>
                </td><td rowspan="1" colspan="1">ZMTAU:Co36006</td><td rowspan="1" colspan="1">
                  <ext-link xmlns:xlink="http://www.w3.org/1999/xlink" ext-link-type="gen" xlink:href="MK030486" xlink:type="simple">MK030486</ext-link>
                </td><td rowspan="1" colspan="1">
                  <ext-link xmlns:xlink="http://www.w3.org/1999/xlink" ext-link-type="gen" xlink:href="MK030380" xlink:type="simple">MK030380</ext-link>
                </td><td rowspan="1" colspan="1">
                  <ext-link xmlns:xlink="http://www.w3.org/1999/xlink" ext-link-type="gen" xlink:href="MK039204" xlink:type="simple">MK039204</ext-link>
                </td><td rowspan="1" colspan="1">–</td><td rowspan="1" colspan="1">
                  <xref ref-type="bibr" rid="B24">McFadden et al. 2019</xref>
                </td></tr><tr><td rowspan="1" colspan="1">
                  <italic>
                    <tp:taxon-name><tp:taxon-name-part taxon-name-part-type="genus" reg="Sansibia">Sansibia</tp:taxon-name-part><tp:taxon-name-part taxon-name-part-type="species" reg="flava">flava</tp:taxon-name-part></tp:taxon-name>
                  </italic>
                </td><td rowspan="1" colspan="1">ZMTAU:Co36073</td><td rowspan="1" colspan="1">
                  <ext-link xmlns:xlink="http://www.w3.org/1999/xlink" ext-link-type="gen" xlink:href="MK030487" xlink:type="simple">MK030487</ext-link>
                </td><td rowspan="1" colspan="1">
                  <ext-link xmlns:xlink="http://www.w3.org/1999/xlink" ext-link-type="gen" xlink:href="MK030381" xlink:type="simple">MK030381</ext-link>
                </td><td rowspan="1" colspan="1">
                  <ext-link xmlns:xlink="http://www.w3.org/1999/xlink" ext-link-type="gen" xlink:href="MK039205" xlink:type="simple">MK039205</ext-link>
                </td><td rowspan="1" colspan="1">–</td><td rowspan="1" colspan="1">
                  <xref ref-type="bibr" rid="B24">McFadden et al. 2019</xref>
                </td></tr><tr><td rowspan="3" colspan="1">
                  <italic>
                    <tp:taxon-name><tp:taxon-name-part taxon-name-part-type="genus" reg="Sympodium">Sympodium</tp:taxon-name-part><tp:taxon-name-part taxon-name-part-type="species" reg="caeruleum">caeruleum</tp:taxon-name-part></tp:taxon-name>
                  </italic>
                </td><td rowspan="3" colspan="1">ZMTAU CO34185</td><td rowspan="3" colspan="1"><ext-link xmlns:xlink="http://www.w3.org/1999/xlink" ext-link-type="gen" xlink:href="JX203758" xlink:type="simple">JX203758</ext-link>*</td><td rowspan="3" colspan="1"><ext-link xmlns:xlink="http://www.w3.org/1999/xlink" ext-link-type="gen" xlink:href="JX203815" xlink:type="simple">JX203815</ext-link>*</td><td rowspan="3" colspan="1"><ext-link xmlns:xlink="http://www.w3.org/1999/xlink" ext-link-type="gen" xlink:href="GU356009" xlink:type="simple">GU356009</ext-link>**</td><td rowspan="3" colspan="1"><ext-link xmlns:xlink="http://www.w3.org/1999/xlink" ext-link-type="gen" xlink:href="KJ511430" xlink:type="simple">KJ511430</ext-link>***</td><td rowspan="1" colspan="1">*<xref ref-type="bibr" rid="B20">McFadden and Ofwegen 2012</xref></td></tr><tr><td rowspan="1" colspan="1">**<xref ref-type="bibr" rid="B19">McFadden et al. 2011</xref></td></tr><tr><td rowspan="1" colspan="1">***<xref ref-type="bibr" rid="B22">McFadden et al. 2014b</xref></td></tr><tr><td rowspan="1" colspan="1">
                  <italic>
                    <tp:taxon-name><tp:taxon-name-part taxon-name-part-type="genus" reg="Xenia">Xenia</tp:taxon-name-part><tp:taxon-name-part taxon-name-part-type="species" reg="fisheri">fisheri</tp:taxon-name-part></tp:taxon-name>
                  </italic>
                </td><td rowspan="1" colspan="1">CAS:IZ:184540</td><td rowspan="1" colspan="1">
                  <ext-link xmlns:xlink="http://www.w3.org/1999/xlink" ext-link-type="gen" xlink:href="KJ511311" xlink:type="simple">KJ511311</ext-link>
                </td><td rowspan="1" colspan="1">
                  <ext-link xmlns:xlink="http://www.w3.org/1999/xlink" ext-link-type="gen" xlink:href="KJ511349" xlink:type="simple">KJ511349</ext-link>
                </td><td rowspan="1" colspan="1">
                  <ext-link xmlns:xlink="http://www.w3.org/1999/xlink" ext-link-type="gen" xlink:href="KJ511389" xlink:type="simple">KJ511389</ext-link>
                </td><td rowspan="1" colspan="1">
                  <ext-link xmlns:xlink="http://www.w3.org/1999/xlink" ext-link-type="gen" xlink:href="KJ511436" xlink:type="simple">KJ511436</ext-link>
                </td><td rowspan="1" colspan="1">
                  <xref ref-type="bibr" rid="B22">McFadden et al. 2014b</xref>
                </td></tr><tr><td rowspan="1" colspan="1">
                  <italic>
                    <tp:taxon-name><tp:taxon-name-part taxon-name-part-type="genus" reg="Xenia">Xenia</tp:taxon-name-part><tp:taxon-name-part taxon-name-part-type="species" reg="fisheri">fisheri</tp:taxon-name-part></tp:taxon-name>
                  </italic>
                </td><td rowspan="1" colspan="1">CAS:IZ:184541</td><td rowspan="1" colspan="1">
                  <ext-link xmlns:xlink="http://www.w3.org/1999/xlink" ext-link-type="gen" xlink:href="KJ511312" xlink:type="simple">KJ511312</ext-link>
                </td><td rowspan="1" colspan="1">
                  <ext-link xmlns:xlink="http://www.w3.org/1999/xlink" ext-link-type="gen" xlink:href="KJ511350" xlink:type="simple">KJ511350</ext-link>
                </td><td rowspan="1" colspan="1">
                  <ext-link xmlns:xlink="http://www.w3.org/1999/xlink" ext-link-type="gen" xlink:href="KJ511390" xlink:type="simple">KJ511390</ext-link>
                </td><td rowspan="1" colspan="1">
                  <ext-link xmlns:xlink="http://www.w3.org/1999/xlink" ext-link-type="gen" xlink:href="KJ511437" xlink:type="simple">KJ511437</ext-link>
                </td><td rowspan="1" colspan="1">
                  <xref ref-type="bibr" rid="B22">McFadden et al. 2014b</xref>
                </td></tr><tr><td rowspan="1" colspan="1">
                  <italic>
                    <tp:taxon-name><tp:taxon-name-part taxon-name-part-type="genus" reg="Xenia">Xenia</tp:taxon-name-part><tp:taxon-name-part taxon-name-part-type="species" reg="kusimotoensis">kusimotoensis</tp:taxon-name-part></tp:taxon-name>
                  </italic>
                </td><td rowspan="1" colspan="1">CAS:IZ:184554</td><td rowspan="1" colspan="1">
                  <ext-link xmlns:xlink="http://www.w3.org/1999/xlink" ext-link-type="gen" xlink:href="KJ511314" xlink:type="simple">KJ511314</ext-link>
                </td><td rowspan="1" colspan="1">
                  <ext-link xmlns:xlink="http://www.w3.org/1999/xlink" ext-link-type="gen" xlink:href="KJ511352" xlink:type="simple">KJ511352</ext-link>
                </td><td rowspan="1" colspan="1">
                  <ext-link xmlns:xlink="http://www.w3.org/1999/xlink" ext-link-type="gen" xlink:href="KJ511392" xlink:type="simple">KJ511392</ext-link>
                </td><td rowspan="1" colspan="1">
                  <ext-link xmlns:xlink="http://www.w3.org/1999/xlink" ext-link-type="gen" xlink:href="KJ511441" xlink:type="simple">KJ511441</ext-link>
                </td><td rowspan="1" colspan="1">
                  <xref ref-type="bibr" rid="B22">McFadden et al. 2014b</xref>
                </td></tr><tr><td rowspan="1" colspan="1">
                  <italic>
                    <tp:taxon-name><tp:taxon-name-part taxon-name-part-type="genus" reg="Xenia">Xenia</tp:taxon-name-part><tp:taxon-name-part taxon-name-part-type="species" reg="lepida">lepida</tp:taxon-name-part></tp:taxon-name>
                  </italic>
                </td><td rowspan="1" colspan="1">CAS:IZ:184535</td><td rowspan="1" colspan="1">
                  <ext-link xmlns:xlink="http://www.w3.org/1999/xlink" ext-link-type="gen" xlink:href="KJ511316" xlink:type="simple">KJ511316</ext-link>
                </td><td rowspan="1" colspan="1">
                  <ext-link xmlns:xlink="http://www.w3.org/1999/xlink" ext-link-type="gen" xlink:href="KJ511354" xlink:type="simple">KJ511354</ext-link>
                </td><td rowspan="1" colspan="1">
                  <ext-link xmlns:xlink="http://www.w3.org/1999/xlink" ext-link-type="gen" xlink:href="KJ511394" xlink:type="simple">KJ511394</ext-link>
                </td><td rowspan="1" colspan="1">
                  <ext-link xmlns:xlink="http://www.w3.org/1999/xlink" ext-link-type="gen" xlink:href="KJ511443" xlink:type="simple">KJ511443</ext-link>
                </td><td rowspan="1" colspan="1">
                  <xref ref-type="bibr" rid="B22">McFadden et al. 2014b</xref>
                </td></tr><tr><td rowspan="1" colspan="1">
                  <italic>
                    <tp:taxon-name><tp:taxon-name-part taxon-name-part-type="genus" reg="Xenia">Xenia</tp:taxon-name-part><tp:taxon-name-part taxon-name-part-type="species" reg="lepida">lepida</tp:taxon-name-part></tp:taxon-name>
                  </italic>
                </td><td rowspan="1" colspan="1">CAS:IZ:184562</td><td rowspan="1" colspan="1">
                  <ext-link xmlns:xlink="http://www.w3.org/1999/xlink" ext-link-type="gen" xlink:href="KJ511317" xlink:type="simple">KJ511317</ext-link>
                </td><td rowspan="1" colspan="1">
                  <ext-link xmlns:xlink="http://www.w3.org/1999/xlink" ext-link-type="gen" xlink:href="KJ511355" xlink:type="simple">KJ511355</ext-link>
                </td><td rowspan="1" colspan="1">
                  <ext-link xmlns:xlink="http://www.w3.org/1999/xlink" ext-link-type="gen" xlink:href="KJ511395" xlink:type="simple">KJ511395</ext-link>
                </td><td rowspan="1" colspan="1">
                  <ext-link xmlns:xlink="http://www.w3.org/1999/xlink" ext-link-type="gen" xlink:href="KJ511444" xlink:type="simple">KJ511444</ext-link>
                </td><td rowspan="1" colspan="1">
                  <xref ref-type="bibr" rid="B22">McFadden et al. 2014b</xref>
                </td></tr><tr><td rowspan="1" colspan="1">
                  <italic>
                    <tp:taxon-name><tp:taxon-name-part taxon-name-part-type="genus" reg="Xenia">Xenia</tp:taxon-name-part><tp:taxon-name-part taxon-name-part-type="species" reg="membranacea">membranacea</tp:taxon-name-part></tp:taxon-name>
                  </italic>
                </td><td rowspan="1" colspan="1">CAS:IZ:184536</td><td rowspan="1" colspan="1">
                  <ext-link xmlns:xlink="http://www.w3.org/1999/xlink" ext-link-type="gen" xlink:href="KJ511308" xlink:type="simple">KJ511308</ext-link>
                </td><td rowspan="1" colspan="1">
                  <ext-link xmlns:xlink="http://www.w3.org/1999/xlink" ext-link-type="gen" xlink:href="KJ511345" xlink:type="simple">KJ511345</ext-link>
                </td><td rowspan="1" colspan="1">
                  <ext-link xmlns:xlink="http://www.w3.org/1999/xlink" ext-link-type="gen" xlink:href="KJ511385" xlink:type="simple">KJ511385</ext-link>
                </td><td rowspan="1" colspan="1">
                  <ext-link xmlns:xlink="http://www.w3.org/1999/xlink" ext-link-type="gen" xlink:href="KJ511432" xlink:type="simple">KJ511432</ext-link>
                </td><td rowspan="1" colspan="1">
                  <xref ref-type="bibr" rid="B22">McFadden et al. 2014b</xref>
                </td></tr><tr><td rowspan="1" colspan="1">
                  <italic>
                    <tp:taxon-name><tp:taxon-name-part taxon-name-part-type="genus" reg="Xenia">Xenia</tp:taxon-name-part><tp:taxon-name-part taxon-name-part-type="species" reg="membranacea">membranacea</tp:taxon-name-part></tp:taxon-name>
                  </italic>
                </td><td rowspan="1" colspan="1">CAS:IZ:184548</td><td rowspan="1" colspan="1">
                  <ext-link xmlns:xlink="http://www.w3.org/1999/xlink" ext-link-type="gen" xlink:href="KJ511319" xlink:type="simple">KJ511319</ext-link>
                </td><td rowspan="1" colspan="1">
                  <ext-link xmlns:xlink="http://www.w3.org/1999/xlink" ext-link-type="gen" xlink:href="KJ511357" xlink:type="simple">KJ511357</ext-link>
                </td><td rowspan="1" colspan="1">
                  <ext-link xmlns:xlink="http://www.w3.org/1999/xlink" ext-link-type="gen" xlink:href="KJ511397" xlink:type="simple">KJ511397</ext-link>
                </td><td rowspan="1" colspan="1">
                  <ext-link xmlns:xlink="http://www.w3.org/1999/xlink" ext-link-type="gen" xlink:href="KJ511446" xlink:type="simple">KJ511446</ext-link>
                </td><td rowspan="1" colspan="1">
                  <xref ref-type="bibr" rid="B22">McFadden et al. 2014b</xref>
                </td></tr><tr><td rowspan="1" colspan="1">
                  <italic>
                    <tp:taxon-name><tp:taxon-name-part taxon-name-part-type="genus" reg="Xenia">Xenia</tp:taxon-name-part><tp:taxon-name-part taxon-name-part-type="species" reg="membranacea">membranacea</tp:taxon-name-part></tp:taxon-name>
                  </italic>
                </td><td rowspan="1" colspan="1">CAS:IZ:184549</td><td rowspan="1" colspan="1">
                  <ext-link xmlns:xlink="http://www.w3.org/1999/xlink" ext-link-type="gen" xlink:href="KJ511320" xlink:type="simple">KJ511320</ext-link>
                </td><td rowspan="1" colspan="1">
                  <ext-link xmlns:xlink="http://www.w3.org/1999/xlink" ext-link-type="gen" xlink:href="KJ511358" xlink:type="simple">KJ511358</ext-link>
                </td><td rowspan="1" colspan="1">
                  <ext-link xmlns:xlink="http://www.w3.org/1999/xlink" ext-link-type="gen" xlink:href="KJ511398" xlink:type="simple">KJ511398</ext-link>
                </td><td rowspan="1" colspan="1">
                  <ext-link xmlns:xlink="http://www.w3.org/1999/xlink" ext-link-type="gen" xlink:href="KJ511447" xlink:type="simple">KJ511447</ext-link>
                </td><td rowspan="1" colspan="1">
                  <xref ref-type="bibr" rid="B22">McFadden et al. 2014b</xref>
                </td></tr><tr><td rowspan="1" colspan="1">
                  <italic>
                    <tp:taxon-name><tp:taxon-name-part taxon-name-part-type="genus" reg="Xenia">Xenia</tp:taxon-name-part><tp:taxon-name-part taxon-name-part-type="species" reg="puertogalerae">puertogalerae</tp:taxon-name-part></tp:taxon-name>
                  </italic>
                </td><td rowspan="1" colspan="1">CAS:IZ:184532</td><td rowspan="1" colspan="1">
                  <ext-link xmlns:xlink="http://www.w3.org/1999/xlink" ext-link-type="gen" xlink:href="KJ511324" xlink:type="simple">KJ511324</ext-link>
                </td><td rowspan="1" colspan="1">
                  <ext-link xmlns:xlink="http://www.w3.org/1999/xlink" ext-link-type="gen" xlink:href="KJ511362" xlink:type="simple">KJ511362</ext-link>
                </td><td rowspan="1" colspan="1">
                  <ext-link xmlns:xlink="http://www.w3.org/1999/xlink" ext-link-type="gen" xlink:href="KJ511402" xlink:type="simple">KJ511402</ext-link>
                </td><td rowspan="1" colspan="1">
                  <ext-link xmlns:xlink="http://www.w3.org/1999/xlink" ext-link-type="gen" xlink:href="KJ511451" xlink:type="simple">KJ511451</ext-link>
                </td><td rowspan="1" colspan="1">
                  <xref ref-type="bibr" rid="B22">McFadden et al. 2014b</xref>
                </td></tr><tr><td rowspan="1" colspan="1">
                  <italic>
                    <tp:taxon-name><tp:taxon-name-part taxon-name-part-type="genus" reg="Xenia">Xenia</tp:taxon-name-part><tp:taxon-name-part taxon-name-part-type="species" reg="puertogalerae">puertogalerae</tp:taxon-name-part></tp:taxon-name>
                  </italic>
                </td><td rowspan="1" colspan="1">CAS:IZ:184539</td><td rowspan="1" colspan="1">
                  <ext-link xmlns:xlink="http://www.w3.org/1999/xlink" ext-link-type="gen" xlink:href="KJ511325" xlink:type="simple">KJ511325</ext-link>
                </td><td rowspan="1" colspan="1">
                  <ext-link xmlns:xlink="http://www.w3.org/1999/xlink" ext-link-type="gen" xlink:href="KJ511363" xlink:type="simple">KJ511363</ext-link>
                </td><td rowspan="1" colspan="1">
                  <ext-link xmlns:xlink="http://www.w3.org/1999/xlink" ext-link-type="gen" xlink:href="KJ511403" xlink:type="simple">KJ511403</ext-link>
                </td><td rowspan="1" colspan="1">
                  <ext-link xmlns:xlink="http://www.w3.org/1999/xlink" ext-link-type="gen" xlink:href="KJ511452" xlink:type="simple">KJ511452</ext-link>
                </td><td rowspan="1" colspan="1">
                  <xref ref-type="bibr" rid="B22">McFadden et al. 2014b</xref>
                </td></tr><tr><td rowspan="1" colspan="1">
                  <italic>
                    <tp:taxon-name><tp:taxon-name-part taxon-name-part-type="genus" reg="Xenia">Xenia</tp:taxon-name-part><tp:taxon-name-part taxon-name-part-type="species" reg="puertogalerae">puertogalerae</tp:taxon-name-part></tp:taxon-name>
                  </italic>
                </td><td rowspan="1" colspan="1">CAS:IZ:184545</td><td rowspan="1" colspan="1">
                  <ext-link xmlns:xlink="http://www.w3.org/1999/xlink" ext-link-type="gen" xlink:href="KJ511326" xlink:type="simple">KJ511326</ext-link>
                </td><td rowspan="1" colspan="1">
                  <ext-link xmlns:xlink="http://www.w3.org/1999/xlink" ext-link-type="gen" xlink:href="KJ511364" xlink:type="simple">KJ511364</ext-link>
                </td><td rowspan="1" colspan="1">
                  <ext-link xmlns:xlink="http://www.w3.org/1999/xlink" ext-link-type="gen" xlink:href="KJ511404" xlink:type="simple">KJ511404</ext-link>
                </td><td rowspan="1" colspan="1">
                  <ext-link xmlns:xlink="http://www.w3.org/1999/xlink" ext-link-type="gen" xlink:href="KJ511453" xlink:type="simple">KJ511453</ext-link>
                </td><td rowspan="1" colspan="1">
                  <xref ref-type="bibr" rid="B22">McFadden et al. 2014b</xref>
                </td></tr><tr><td rowspan="1" colspan="1">
                  <italic>
                    <tp:taxon-name><tp:taxon-name-part taxon-name-part-type="genus" reg="Xenia">Xenia</tp:taxon-name-part><tp:taxon-name-part taxon-name-part-type="species" reg="viridis">viridis</tp:taxon-name-part></tp:taxon-name>
                  </italic>
                </td><td rowspan="1" colspan="1">CAS:IZ:184542</td><td rowspan="1" colspan="1">
                  <ext-link xmlns:xlink="http://www.w3.org/1999/xlink" ext-link-type="gen" xlink:href="KJ511331" xlink:type="simple">KJ511331</ext-link>
                </td><td rowspan="1" colspan="1">
                  <ext-link xmlns:xlink="http://www.w3.org/1999/xlink" ext-link-type="gen" xlink:href="KJ511369" xlink:type="simple">KJ511369</ext-link>
                </td><td rowspan="1" colspan="1">
                  <ext-link xmlns:xlink="http://www.w3.org/1999/xlink" ext-link-type="gen" xlink:href="KJ511409" xlink:type="simple">KJ511409</ext-link>
                </td><td rowspan="1" colspan="1">
                  <ext-link xmlns:xlink="http://www.w3.org/1999/xlink" ext-link-type="gen" xlink:href="KJ511458" xlink:type="simple">KJ511458</ext-link>
                </td><td rowspan="1" colspan="1">
                  <xref ref-type="bibr" rid="B22">McFadden et al. 2014b</xref>
                </td></tr><tr><td rowspan="1" colspan="1">
                  <italic>
                    <tp:taxon-name><tp:taxon-name-part taxon-name-part-type="genus" reg="Xenia">Xenia</tp:taxon-name-part><tp:taxon-name-part taxon-name-part-type="species" reg="hicksoni">hicksoni</tp:taxon-name-part></tp:taxon-name>
                  </italic>
                </td><td rowspan="1" colspan="1">ZMTAU CO34072</td><td rowspan="1" colspan="1"><ext-link xmlns:xlink="http://www.w3.org/1999/xlink" ext-link-type="gen" xlink:href="JX203759" xlink:type="simple">JX203759</ext-link>*</td><td rowspan="1" colspan="1"><ext-link xmlns:xlink="http://www.w3.org/1999/xlink" ext-link-type="gen" xlink:href="GQ342529" xlink:type="simple">GQ342529</ext-link>**</td><td rowspan="1" colspan="1"><ext-link xmlns:xlink="http://www.w3.org/1999/xlink" ext-link-type="gen" xlink:href="GQ342463" xlink:type="simple">GQ342463</ext-link>**</td><td rowspan="1" colspan="1"><ext-link xmlns:xlink="http://www.w3.org/1999/xlink" ext-link-type="gen" xlink:href="KJ511438" xlink:type="simple">KJ511438</ext-link>*</td><td rowspan="1" colspan="1">*<xref ref-type="bibr" rid="B20">McFadden and Ofwegen 2012</xref>, **<xref ref-type="bibr" rid="B8">Brockman and McFadden 2012</xref></td></tr><tr><td rowspan="1" colspan="1">
                  <italic>
                    <tp:taxon-name><tp:taxon-name-part taxon-name-part-type="genus" reg="Xenia">Xenia</tp:taxon-name-part><tp:taxon-name-part taxon-name-part-type="species" reg="ternatana">ternatana</tp:taxon-name-part></tp:taxon-name>
                  </italic>
                </td><td rowspan="1" colspan="1">CAS:IZ:184560</td><td rowspan="1" colspan="1">
                  <ext-link xmlns:xlink="http://www.w3.org/1999/xlink" ext-link-type="gen" xlink:href="KJ511327" xlink:type="simple">KJ511327</ext-link>
                </td><td rowspan="1" colspan="1"><ext-link xmlns:xlink="http://www.w3.org/1999/xlink" ext-link-type="gen" xlink:href="KJ511365" xlink:type="simple">KJ511365</ext-link>*</td><td rowspan="1" colspan="1"><ext-link xmlns:xlink="http://www.w3.org/1999/xlink" ext-link-type="gen" xlink:href="KJ511405" xlink:type="simple">KJ511405</ext-link>*</td><td rowspan="1" colspan="1">
                  <ext-link xmlns:xlink="http://www.w3.org/1999/xlink" ext-link-type="gen" xlink:href="KJ511454" xlink:type="simple">KJ511454</ext-link>
                </td><td rowspan="1" colspan="1">
                  <xref ref-type="bibr" rid="B22">McFadden et al. 2014b</xref>
                </td></tr><tr><td rowspan="1" colspan="1">
                  <italic>
                    <tp:taxon-name><tp:taxon-name-part taxon-name-part-type="genus" reg="Xenia">Xenia</tp:taxon-name-part><tp:taxon-name-part taxon-name-part-type="species" reg="umbellata">umbellata</tp:taxon-name-part></tp:taxon-name>
                  </italic>
                </td><td rowspan="1" colspan="1">ZMTAU:36783</td><td rowspan="1" colspan="1"><ext-link xmlns:xlink="http://www.w3.org/1999/xlink" ext-link-type="gen" xlink:href="KY442362" xlink:type="simple">KY442362</ext-link>*</td><td rowspan="1" colspan="1"><ext-link xmlns:xlink="http://www.w3.org/1999/xlink" ext-link-type="gen" xlink:href="KT590452" xlink:type="simple">KT590452</ext-link>**</td><td rowspan="1" colspan="1"><ext-link xmlns:xlink="http://www.w3.org/1999/xlink" ext-link-type="gen" xlink:href="KT590435" xlink:type="simple">KT590435</ext-link>**</td><td rowspan="1" colspan="1"><ext-link xmlns:xlink="http://www.w3.org/1999/xlink" ext-link-type="gen" xlink:href="KY442431" xlink:type="simple">KY442431</ext-link>*</td><td rowspan="1" colspan="1">*<xref ref-type="bibr" rid="B23">McFadden et al. 2017</xref>, **<xref ref-type="bibr" rid="B12">Halász et al. 2019</xref></td></tr><tr><td rowspan="1" colspan="1">
                  <italic>
                    <tp:taxon-name><tp:taxon-name-part taxon-name-part-type="genus" reg="Xenia">Xenia</tp:taxon-name-part><tp:taxon-name-part taxon-name-part-type="species" reg="umbellata">umbellata</tp:taxon-name-part></tp:taxon-name>
                  </italic>
                </td><td rowspan="1" colspan="1">ZMTAU:36788</td><td rowspan="1" colspan="1"><ext-link xmlns:xlink="http://www.w3.org/1999/xlink" ext-link-type="gen" xlink:href="KY442367" xlink:type="simple">KY442367</ext-link>*</td><td rowspan="1" colspan="1"><ext-link xmlns:xlink="http://www.w3.org/1999/xlink" ext-link-type="gen" xlink:href="KT590457" xlink:type="simple">KT590457</ext-link>**</td><td rowspan="1" colspan="1"><ext-link xmlns:xlink="http://www.w3.org/1999/xlink" ext-link-type="gen" xlink:href="KT590438" xlink:type="simple">KT590438</ext-link>**</td><td rowspan="1" colspan="1"><ext-link xmlns:xlink="http://www.w3.org/1999/xlink" ext-link-type="gen" xlink:href="KY442432" xlink:type="simple">KY442432</ext-link>*</td><td rowspan="1" colspan="1">*<xref ref-type="bibr" rid="B23">McFadden et al. 2017</xref>, **<xref ref-type="bibr" rid="B12">Halász et al. 2019</xref></td></tr><tr><td rowspan="1" colspan="1">
                  <italic>
                    <tp:taxon-name><tp:taxon-name-part taxon-name-part-type="genus" reg="Xenia">Xenia</tp:taxon-name-part><tp:taxon-name-part taxon-name-part-type="species" reg="umbellata">umbellata</tp:taxon-name-part></tp:taxon-name>
                  </italic>
                </td><td rowspan="1" colspan="1">ZMTAU:36790</td><td rowspan="1" colspan="1"><ext-link xmlns:xlink="http://www.w3.org/1999/xlink" ext-link-type="gen" xlink:href="KY442369" xlink:type="simple">KY442369</ext-link>*</td><td rowspan="1" colspan="1"><ext-link xmlns:xlink="http://www.w3.org/1999/xlink" ext-link-type="gen" xlink:href="KT590458" xlink:type="simple">KT590458</ext-link>**</td><td rowspan="1" colspan="1"><ext-link xmlns:xlink="http://www.w3.org/1999/xlink" ext-link-type="gen" xlink:href="KT590439" xlink:type="simple">KT590439</ext-link>**</td><td rowspan="1" colspan="1">–</td><td rowspan="1" colspan="1">*<xref ref-type="bibr" rid="B23">McFadden et al. 2017</xref>, **<xref ref-type="bibr" rid="B12">Halász et al. 2019</xref></td></tr><tr><td rowspan="1" colspan="1">
                  <italic>
                    <tp:taxon-name><tp:taxon-name-part taxon-name-part-type="genus" reg="Yamazatum">Yamazatum</tp:taxon-name-part><tp:taxon-name-part taxon-name-part-type="species" reg="iubatum">iubatum</tp:taxon-name-part></tp:taxon-name>
                  </italic>
                </td><td rowspan="1" colspan="1">ZMTAU:Co35143</td><td rowspan="1" colspan="1">
                  <ext-link xmlns:xlink="http://www.w3.org/1999/xlink" ext-link-type="gen" xlink:href="MH071864" xlink:type="simple">MH071864</ext-link>
                </td><td rowspan="1" colspan="1">
                  <ext-link xmlns:xlink="http://www.w3.org/1999/xlink" ext-link-type="gen" xlink:href="MK030449" xlink:type="simple">MK030449</ext-link>
                </td><td rowspan="1" colspan="1">
                  <ext-link xmlns:xlink="http://www.w3.org/1999/xlink" ext-link-type="gen" xlink:href="MK039274" xlink:type="simple">MK039274</ext-link>
                </td><td rowspan="1" colspan="1">–</td><td rowspan="1" colspan="1">
                  <xref ref-type="bibr" rid="B24">McFadden et al. 2019</xref>
                </td></tr><tr><td rowspan="1" colspan="1">
                  <italic>
                    <tp:taxon-name><tp:taxon-name-part taxon-name-part-type="genus" reg="Yamazatum">Yamazatum</tp:taxon-name-part><tp:taxon-name-part taxon-name-part-type="species" reg="iubatum">iubatum</tp:taxon-name-part></tp:taxon-name>
                  </italic>
                </td><td rowspan="1" colspan="1">ZMTAU:Co35144</td><td rowspan="1" colspan="1">
                  <ext-link xmlns:xlink="http://www.w3.org/1999/xlink" ext-link-type="gen" xlink:href="MH071865" xlink:type="simple">MH071865</ext-link>
                </td><td rowspan="1" colspan="1">
                  <ext-link xmlns:xlink="http://www.w3.org/1999/xlink" ext-link-type="gen" xlink:href="MH071910" xlink:type="simple">MH071910</ext-link>
                </td><td rowspan="1" colspan="1">
                  <ext-link xmlns:xlink="http://www.w3.org/1999/xlink" ext-link-type="gen" xlink:href="MH071958" xlink:type="simple">MH071958</ext-link>
                </td><td rowspan="1" colspan="1">–</td><td rowspan="1" colspan="1">
                  <xref ref-type="bibr" rid="B5">Benayahu et al. 2018a</xref>
                </td></tr><tr><td rowspan="1" colspan="1">
                  <italic>
                    <tp:taxon-name><tp:taxon-name-part taxon-name-part-type="genus" reg="Yamazatum">Yamazatum</tp:taxon-name-part><tp:taxon-name-part taxon-name-part-type="species" reg="iubatum">iubatum</tp:taxon-name-part></tp:taxon-name>
                  </italic>
                </td><td rowspan="1" colspan="1">ZMTAU:Co35741</td><td rowspan="1" colspan="1">
                  <ext-link xmlns:xlink="http://www.w3.org/1999/xlink" ext-link-type="gen" xlink:href="MK030452" xlink:type="simple">MK030452</ext-link>
                </td><td rowspan="1" colspan="1">
                  <ext-link xmlns:xlink="http://www.w3.org/1999/xlink" ext-link-type="gen" xlink:href="MK030451" xlink:type="simple">MK030451</ext-link>
                </td><td rowspan="1" colspan="1">
                  <ext-link xmlns:xlink="http://www.w3.org/1999/xlink" ext-link-type="gen" xlink:href="MH071955" xlink:type="simple">MH071955</ext-link>
                </td><td rowspan="1" colspan="1">–</td><td rowspan="1" colspan="1">
                  <xref ref-type="bibr" rid="B24">McFadden et al. 2019</xref>
                </td></tr><tr><td rowspan="1" colspan="1">
                  <italic>
                    <tp:taxon-name><tp:taxon-name-part taxon-name-part-type="genus" reg="Unomia">Unomia</tp:taxon-name-part><tp:taxon-name-part taxon-name-part-type="species" reg="stolonifera">stolonifera</tp:taxon-name-part></tp:taxon-name>
                  </italic>
                </td><td rowspan="1" colspan="1">ZMTAU Co38081</td><td rowspan="1" colspan="1">
                  <ext-link xmlns:xlink="http://www.w3.org/1999/xlink" ext-link-type="gen" xlink:href="MT489336" xlink:type="simple">MT489336</ext-link>
                </td><td rowspan="1" colspan="1">
                  <ext-link xmlns:xlink="http://www.w3.org/1999/xlink" ext-link-type="gen" xlink:href="MT482554" xlink:type="simple">MT482554</ext-link>
                </td><td rowspan="1" colspan="1">
                  <ext-link xmlns:xlink="http://www.w3.org/1999/xlink" ext-link-type="gen" xlink:href="MT487559" xlink:type="simple">MT487559</ext-link>
                </td><td rowspan="1" colspan="1"/><td rowspan="1" colspan="1">
                  <xref ref-type="bibr" rid="B7">Benayahu et al. 2021</xref>
                </td></tr><tr><td rowspan="1" colspan="1">
                  <italic>
                    <tp:taxon-name><tp:taxon-name-part taxon-name-part-type="genus" reg="Coelogorgia">Coelogorgia</tp:taxon-name-part><tp:taxon-name-part taxon-name-part-type="species" reg="palmosa">palmosa</tp:taxon-name-part></tp:taxon-name>
                  </italic>
                </td><td rowspan="1" colspan="1">NTM C14914</td><td rowspan="1" colspan="1">
                  <ext-link xmlns:xlink="http://www.w3.org/1999/xlink" ext-link-type="gen" xlink:href="JX203698" xlink:type="simple">JX203698</ext-link>
                </td><td rowspan="1" colspan="1">
                  <ext-link xmlns:xlink="http://www.w3.org/1999/xlink" ext-link-type="gen" xlink:href="DQ302805" xlink:type="simple">DQ302805</ext-link>
                </td><td rowspan="1" colspan="1">
                  <ext-link xmlns:xlink="http://www.w3.org/1999/xlink" ext-link-type="gen" xlink:href="GQ342413" xlink:type="simple">GQ342413</ext-link>
                </td><td rowspan="1" colspan="1">
                  <ext-link xmlns:xlink="http://www.w3.org/1999/xlink" ext-link-type="gen" xlink:href="DQ302879" xlink:type="simple">DQ302879</ext-link>
                </td><td rowspan="1" colspan="1">
                  <xref ref-type="bibr" rid="B18">McFadden et al. 2006</xref>
                </td></tr><tr><td rowspan="1" colspan="1">
                  <italic>
                    <tp:taxon-name><tp:taxon-name-part taxon-name-part-type="genus" reg="Rhytisma">Rhytisma</tp:taxon-name-part><tp:taxon-name-part taxon-name-part-type="species" reg="fulvum">fulvum</tp:taxon-name-part></tp:taxon-name>
                  </italic>
                </td><td rowspan="1" colspan="1">ZMTAU CO34124</td><td rowspan="1" colspan="1"><ext-link xmlns:xlink="http://www.w3.org/1999/xlink" ext-link-type="gen" xlink:href="JX203728" xlink:type="simple">JX203728</ext-link>*</td><td rowspan="1" colspan="1"><ext-link xmlns:xlink="http://www.w3.org/1999/xlink" ext-link-type="gen" xlink:href="GQ342478" xlink:type="simple">GQ342478</ext-link>**</td><td rowspan="1" colspan="1"><ext-link xmlns:xlink="http://www.w3.org/1999/xlink" ext-link-type="gen" xlink:href="GQ342396" xlink:type="simple">GQ342396</ext-link>**</td><td rowspan="1" colspan="1">–</td><td rowspan="1" colspan="1">*<xref ref-type="bibr" rid="B20">McFadden and Ofwegen 2012</xref>, **<xref ref-type="bibr" rid="B8">Brockman and McFadden 2012</xref></td></tr><tr><td rowspan="1" colspan="1">
                  <italic>
                    <tp:taxon-name><tp:taxon-name-part taxon-name-part-type="genus" reg="Paralemnalia">Paralemnalia</tp:taxon-name-part><tp:taxon-name-part taxon-name-part-type="species" reg="thyrsoides">thyrsoides</tp:taxon-name-part></tp:taxon-name>
                  </italic>
                </td><td rowspan="1" colspan="1">ZMTAU:Co36976</td><td rowspan="1" colspan="1">
                  <ext-link xmlns:xlink="http://www.w3.org/1999/xlink" ext-link-type="gen" xlink:href="MH516907" xlink:type="simple">MH516907</ext-link>
                </td><td rowspan="1" colspan="1">
                  <ext-link xmlns:xlink="http://www.w3.org/1999/xlink" ext-link-type="gen" xlink:href="MH516632" xlink:type="simple">MH516632</ext-link>
                </td><td rowspan="1" colspan="1">
                  <ext-link xmlns:xlink="http://www.w3.org/1999/xlink" ext-link-type="gen" xlink:href="MH516518" xlink:type="simple">MH516518</ext-link>
                </td><td rowspan="1" colspan="1">–</td><td rowspan="1" colspan="1">
                  <xref ref-type="bibr" rid="B6">Benayahu et al. 2018b</xref>
                </td></tr><tr><td rowspan="1" colspan="1">
                  <italic>
                    <tp:taxon-name><tp:taxon-name-part taxon-name-part-type="genus" reg="Cladiella">Cladiella</tp:taxon-name-part><tp:taxon-name-part taxon-name-part-type="species" reg="digitulata">digitulata</tp:taxon-name-part></tp:taxon-name>
                  </italic>
                </td><td rowspan="1" colspan="1"><abbrev xmlns:xlink="http://www.w3.org/1999/xlink" xlink:title="Miyazaki University, Fisheries Sciences" id="ABBRID0EOBBG" xlink:type="simple">MUFS</abbrev>-COSU14</td><td rowspan="1" colspan="1">–</td><td rowspan="1" colspan="1">–</td><td rowspan="1" colspan="1">–</td><td rowspan="1" colspan="1">
                  <ext-link xmlns:xlink="http://www.w3.org/1999/xlink" ext-link-type="gen" xlink:href="LC467083" xlink:type="simple">LC467083</ext-link>
                </td><td rowspan="1" colspan="1">
                  <xref ref-type="bibr" rid="B15">Koido et al. 2019</xref>
                </td></tr><tr><td rowspan="1" colspan="1">
                  <italic>
                    <tp:taxon-name><tp:taxon-name-part taxon-name-part-type="genus" reg="Cladiella">Cladiella</tp:taxon-name-part><tp:taxon-name-part taxon-name-part-type="species" reg="sphaerophora">sphaerophora</tp:taxon-name-part></tp:taxon-name>
                  </italic>
                </td><td rowspan="1" colspan="1"><abbrev xmlns:xlink="http://www.w3.org/1999/xlink" xlink:title="Miyazaki University, Fisheries Sciences" id="ABBRID0E2CBG" xlink:type="simple">MUFS</abbrev>-COAK1</td><td rowspan="1" colspan="1">–</td><td rowspan="1" colspan="1">–</td><td rowspan="1" colspan="1">–</td><td rowspan="1" colspan="1">
                  <ext-link xmlns:xlink="http://www.w3.org/1999/xlink" ext-link-type="gen" xlink:href="LC467084" xlink:type="simple">LC467084</ext-link>
                </td><td rowspan="1" colspan="1">
                  <xref ref-type="bibr" rid="B15">Koido et al. 2019</xref>
                </td></tr><tr><td rowspan="1" colspan="1"><italic><tp:taxon-name><tp:taxon-name-part taxon-name-part-type="genus" reg="Klyxum">Klyxum</tp:taxon-name-part></tp:taxon-name></italic> sp.</td><td rowspan="1" colspan="1"><abbrev xmlns:xlink="http://www.w3.org/1999/xlink" xlink:title="Miyazaki University, Fisheries Sciences" id="ABBRID0EEEBG" xlink:type="simple">MUFS</abbrev>-COMO150</td><td rowspan="1" colspan="1">–</td><td rowspan="1" colspan="1">–</td><td rowspan="1" colspan="1">–</td><td rowspan="1" colspan="1">
                  <ext-link xmlns:xlink="http://www.w3.org/1999/xlink" ext-link-type="gen" xlink:href="LC467086" xlink:type="simple">LC467086</ext-link>
                </td><td rowspan="1" colspan="1">
                  <xref ref-type="bibr" rid="B15">Koido et al. 2019</xref>
                </td></tr><tr><td rowspan="1" colspan="1"><italic><tp:taxon-name><tp:taxon-name-part taxon-name-part-type="genus" reg="Klyxum">Klyxum</tp:taxon-name-part></tp:taxon-name></italic> sp.</td><td rowspan="1" colspan="1"><abbrev xmlns:xlink="http://www.w3.org/1999/xlink" xlink:title="Miyazaki University, Fisheries Sciences" id="ABBRID0ENFBG" xlink:type="simple">MUFS</abbrev>-COMO164</td><td rowspan="1" colspan="1">–</td><td rowspan="1" colspan="1">–</td><td rowspan="1" colspan="1">–</td><td rowspan="1" colspan="1">
                  <ext-link xmlns:xlink="http://www.w3.org/1999/xlink" ext-link-type="gen" xlink:href="LC467087" xlink:type="simple">LC467087</ext-link>
                </td><td rowspan="1" colspan="1">
                  <xref ref-type="bibr" rid="B15">Koido et al. 2019</xref>
                </td></tr><tr><td rowspan="1" colspan="1"><italic><tp:taxon-name><tp:taxon-name-part taxon-name-part-type="genus" reg="Klyxum">Klyxum</tp:taxon-name-part></tp:taxon-name></italic> sp.</td><td rowspan="1" colspan="1"><abbrev xmlns:xlink="http://www.w3.org/1999/xlink" xlink:title="Miyazaki University, Fisheries Sciences" id="ABBRID0EWGBG" xlink:type="simple">MUFS</abbrev>-COOTUD8</td><td rowspan="1" colspan="1">–</td><td rowspan="1" colspan="1">–</td><td rowspan="1" colspan="1">–</td><td rowspan="1" colspan="1">
                  <ext-link xmlns:xlink="http://www.w3.org/1999/xlink" ext-link-type="gen" xlink:href="LC467088" xlink:type="simple">LC467088</ext-link>
                </td><td rowspan="1" colspan="1">
                  <xref ref-type="bibr" rid="B15">Koido et al. 2019</xref>
                </td></tr></tbody></table></table-wrap></tp:treatment-sec><ref-list><ref id="B15"><mixed-citation xmlns:xlink="http://www.w3.org/1999/xlink" xlink:type="simple"><person-group><name name-style="western"><surname>Koido</surname><given-names>T</given-names></name><name name-style="western"><surname>Imahara</surname><given-names>Y</given-names></name><name name-style="western"><surname>Fukami</surname><given-names>H</given-names></name></person-group> (<year>2019</year>) <article-title>High species diversity of the soft coral family <tp:taxon-name><tp:taxon-name-part taxon-name-part-type="family">Xeniidae</tp:taxon-name-part></tp:taxon-name> (<tp:taxon-name><tp:taxon-name-part taxon-name-part-type="subclass">Octocorallia</tp:taxon-name-part></tp:taxon-name>, <tp:taxon-name><tp:taxon-name-part taxon-name-part-type="order">Alcyonacea</tp:taxon-name-part></tp:taxon-name>) in the temperate region of Japan revealed by morphological and molecular analyses.</article-title><source>ZooKeys</source><volume>862</volume>: <fpage>1</fpage>–<lpage>22</lpage>. <ext-link xlink:type="simple" ext-link-type="doi" xlink:href="10.3897/zookeys.862.31979">https://doi.org/10.3897/zookeys.862.31979</ext-link></mixed-citation></ref><ref id="B20"><mixed-citation xmlns:xlink="http://www.w3.org/1999/xlink" xlink:type="simple"><person-group><name name-style="western"><surname>McFadden</surname><given-names>CS</given-names></name><name name-style="western"><surname>van Ofwegen</surname><given-names>LP</given-names></name></person-group> (<year>2012</year>) <article-title>Stoloniferous octocorals (<tp:taxon-name><tp:taxon-name-part taxon-name-part-type="class">Anthozoa</tp:taxon-name-part></tp:taxon-name>, <tp:taxon-name><tp:taxon-name-part taxon-name-part-type="subclass">Octocorallia</tp:taxon-name-part></tp:taxon-name>) from South Africa, with descriptions of a new family of <tp:taxon-name><tp:taxon-name-part taxon-name-part-type="order">Alcyonacea</tp:taxon-name-part></tp:taxon-name>, a new genus of <tp:taxon-name><tp:taxon-name-part taxon-name-part-type="family">Clavulariidae</tp:taxon-name-part></tp:taxon-name>, and a new species of <italic><tp:taxon-name><tp:taxon-name-part taxon-name-part-type="genus">Cornularia</tp:taxon-name-part></tp:taxon-name></italic> (<tp:taxon-name><tp:taxon-name-part taxon-name-part-type="family">Cornulariidae</tp:taxon-name-part></tp:taxon-name>).</article-title><source>Invertebrate Systematics</source><volume>26</volume>: <fpage>331</fpage>–<lpage>356</lpage>. <ext-link xlink:type="simple" ext-link-type="doi" xlink:href="10.1071/IS12035">https://doi.org/10.1071/IS12035</ext-link></mixed-citation></ref><ref id="B8"><mixed-citation xmlns:xlink="http://www.w3.org/1999/xlink" xlink:type="simple"><person-group><name name-style="western"><surname>Brockman</surname><given-names>SA</given-names></name><name name-style="western"><surname>McFadden</surname><given-names>CS</given-names></name></person-group> (<year>2012</year>) <article-title>The mitochondrial genome of <italic><tp:taxon-name><tp:taxon-name-part taxon-name-part-type="genus">Paraminabea</tp:taxon-name-part><tp:taxon-name-part taxon-name-part-type="species">aldersladei</tp:taxon-name-part></tp:taxon-name></italic> (<tp:taxon-name><tp:taxon-name-part taxon-name-part-type="phylum">Cnidaria</tp:taxon-name-part></tp:taxon-name>: <tp:taxon-name><tp:taxon-name-part taxon-name-part-type="class">Anthozoa</tp:taxon-name-part></tp:taxon-name>: <tp:taxon-name><tp:taxon-name-part taxon-name-part-type="subclass">Octocorallia</tp:taxon-name-part></tp:taxon-name>) supports intramolecular recombination as the primary mechanism of gene rearrangement in octocoral mitochondrial genomes.</article-title><source>Genome Biology and Evolution</source><volume>4</volume>: <fpage>994</fpage>–<lpage>1006</lpage>. <ext-link xlink:type="simple" ext-link-type="doi" xlink:href="10.1093/gbe/evs074">https://doi.org/10.1093/gbe/evs074</ext-link></mixed-citation></ref><ref id="B14"><mixed-citation xmlns:xlink="http://www.w3.org/1999/xlink" xlink:type="simple"><person-group><name name-style="western"><surname>Janes</surname><given-names>MP</given-names></name><name name-style="western"><surname>McFadden</surname><given-names>CS</given-names></name><name name-style="western"><surname>Chanmethakul</surname><given-names>T</given-names></name></person-group> (<year>2014</year>) <article-title>A new species of <italic><tp:taxon-name><tp:taxon-name-part taxon-name-part-type="genus">Ovabunda</tp:taxon-name-part></tp:taxon-name></italic> (<tp:taxon-name><tp:taxon-name-part taxon-name-part-type="subclass">Octocorallia</tp:taxon-name-part></tp:taxon-name>, <tp:taxon-name><tp:taxon-name-part taxon-name-part-type="family">Xeniidae</tp:taxon-name-part></tp:taxon-name>) from the Andaman Sea, Thailand with notes on the biogeography of this genus.</article-title><source>ZooKeys</source><volume>431</volume>: <fpage>1</fpage>–<lpage>17</lpage>. <ext-link xlink:type="simple" ext-link-type="doi" xlink:href="10.3897/zookeys.431.7751">https://doi.org/10.3897/zookeys.431.7751</ext-link></mixed-citation></ref><ref id="B21"><mixed-citation xmlns:xlink="http://www.w3.org/1999/xlink" xlink:type="simple"><person-group><name name-style="western"><surname>McFadden</surname><given-names>CS</given-names></name><name name-style="western"><surname>Brown</surname><given-names>AS</given-names></name><name name-style="western"><surname>Brayton</surname><given-names>C</given-names></name><name name-style="western"><surname>Hunt</surname><given-names>CB</given-names></name><name name-style="western"><surname>van Ofwegen</surname><given-names>LP</given-names></name></person-group> (<year>2014a</year>) <article-title>Application of DNA barcoding in biodiversity studies of shallow-water octocorals: Molecular proxies agree with morphological estimates of species richness in Palau.</article-title><source>Coral Reefs</source><volume>33</volume>: <fpage>275</fpage>–<lpage>286</lpage>. <ext-link xlink:type="simple" ext-link-type="doi" xlink:href="10.1007/s00338-013-1123-0">https://doi.org/10.1007/s00338-013-1123-0</ext-link></mixed-citation></ref><ref id="B22"><mixed-citation xmlns:xlink="http://www.w3.org/1999/xlink" xlink:type="simple"><person-group><name name-style="western"><surname>McFadden</surname><given-names>CS</given-names></name><name name-style="western"><surname>Reynolds</surname><given-names>AM</given-names></name><name name-style="western"><surname>Janes</surname><given-names>MP</given-names></name></person-group> (<year>2014b</year>) <article-title>DNA barcoding of xeniid soft corals (<tp:taxon-name><tp:taxon-name-part taxon-name-part-type="subclass">Octocorallia</tp:taxon-name-part></tp:taxon-name>: <tp:taxon-name><tp:taxon-name-part taxon-name-part-type="order">Alcyonacea</tp:taxon-name-part></tp:taxon-name>: <tp:taxon-name><tp:taxon-name-part taxon-name-part-type="family">Xeniidae</tp:taxon-name-part></tp:taxon-name>) from Indonesia: species richness and phylogenetic relationships.</article-title><source>Systematics &amp; Biodiversity</source><volume>12</volume>: <fpage>247</fpage>–<lpage>257</lpage>. <ext-link xlink:type="simple" ext-link-type="doi" xlink:href="10.1080/14772000.2014.902866">https://doi.org/10.1080/14772000.2014.902866</ext-link></mixed-citation></ref><ref id="B23"><mixed-citation xmlns:xlink="http://www.w3.org/1999/xlink" xlink:type="simple"><person-group><name name-style="western"><surname>McFadden</surname><given-names>CS</given-names></name><name name-style="western"><surname>Haverkort-Yeh</surname><given-names>R</given-names></name><name name-style="western"><surname>Reynolds</surname><given-names>AM</given-names></name><name name-style="western"><surname>Halász</surname><given-names>A</given-names></name><name name-style="western"><surname>Quattrini</surname><given-names>AM</given-names></name><name name-style="western"><surname>Forsman</surname><given-names>ZH</given-names></name><name name-style="western"><surname>Benayahu</surname><given-names>Y</given-names></name><name name-style="western"><surname>Toonen</surname><given-names>RJ</given-names></name></person-group> (<year>2017</year>) <article-title>Species boundaries in the absence of morphological, ecological or geographical differentiation in the Red Sea Octocoral genus <italic><tp:taxon-name><tp:taxon-name-part taxon-name-part-type="genus">Ovabunda</tp:taxon-name-part></tp:taxon-name></italic> (<tp:taxon-name><tp:taxon-name-part taxon-name-part-type="order">Alcyonacea</tp:taxon-name-part></tp:taxon-name>: <tp:taxon-name><tp:taxon-name-part taxon-name-part-type="family">Xeniidae</tp:taxon-name-part></tp:taxon-name>).</article-title><source>Molecular Phylogenetics and Evolution</source><volume>112</volume>: <fpage>174</fpage>–<lpage>184</lpage>. <ext-link xlink:type="simple" ext-link-type="doi" xlink:href="10.1016/j.ympev.2017.04.025">https://doi.org/10.1016/j.ympev.2017.04.025</ext-link></mixed-citation></ref><ref id="B19"><mixed-citation xmlns:xlink="http://www.w3.org/1999/xlink" xlink:type="simple"><person-group><name name-style="western"><surname>McFadden</surname><given-names>CS</given-names></name><name name-style="western"><surname>Benayahu</surname><given-names>Y</given-names></name><name name-style="western"><surname>Pante</surname><given-names>E</given-names></name><name name-style="western"><surname>Thoma</surname><given-names>JN</given-names></name><name name-style="western"><surname>Nevarez</surname><given-names>PA</given-names></name><name name-style="western"><surname>France</surname><given-names>SC</given-names></name></person-group> (<year>2011</year>) <article-title>Limitations of mitochondrial gene barcoding in <tp:taxon-name><tp:taxon-name-part taxon-name-part-type="subclass">Octocorallia</tp:taxon-name-part></tp:taxon-name>.</article-title><source>Molecular Ecology Resources</source><volume>11</volume>(<issue>1</issue>): <fpage>19</fpage>–<lpage>31</lpage>. <ext-link xlink:type="simple" ext-link-type="doi" xlink:href="10.1111/j.1755-0998.2010.02875.x">https://doi.org/10.1111/j.1755-0998.2010.02875.x</ext-link></mixed-citation></ref><ref id="B24"><mixed-citation xmlns:xlink="http://www.w3.org/1999/xlink" xlink:type="simple"><person-group><name name-style="western"><surname>McFadden</surname><given-names>CS</given-names></name><name name-style="western"><surname>Gonzalez</surname><given-names>A</given-names></name><name name-style="western"><surname>Imada</surname><given-names>R</given-names></name><name name-style="western"><surname>Shi</surname><given-names>SS</given-names></name><name name-style="western"><surname>Hong</surname><given-names>P</given-names></name><name name-style="western"><surname>Ekins</surname><given-names>M</given-names></name><name name-style="western"><surname>Benayahu</surname><given-names>Y</given-names></name></person-group> (<year>2019</year>) <article-title>Molecular operational taxonomic units reveal restricted geographic ranges and regional endemism in the Indo-Pacific octocoral family <tp:taxon-name><tp:taxon-name-part taxon-name-part-type="family">Xeniidae</tp:taxon-name-part></tp:taxon-name>.</article-title><source>Journal of Biogeography</source><volume>46</volume>: <fpage>992</fpage>–<lpage>1006</lpage>. <ext-link xlink:type="simple" ext-link-type="doi" xlink:href="10.1111/jbi.13543">https://doi.org/10.1111/jbi.13543</ext-link></mixed-citation></ref><ref id="B12"><mixed-citation xmlns:xlink="http://www.w3.org/1999/xlink" xlink:type="simple"><person-group><name name-style="western"><surname>Halász</surname><given-names>A</given-names></name><name name-style="western"><surname>McFadden</surname><given-names>CS</given-names></name><name name-style="western"><surname>Toonen</surname><given-names>R</given-names></name><name name-style="western"><surname>Benayahu</surname><given-names>Y</given-names></name></person-group> (<year>2019</year>) <article-title>Re-description of type material of <italic><tp:taxon-name><tp:taxon-name-part taxon-name-part-type="genus">Xenia</tp:taxon-name-part></tp:taxon-name></italic> Lamarck, 1816 (<tp:taxon-name><tp:taxon-name-part taxon-name-part-type="subclass">Octocorallia</tp:taxon-name-part></tp:taxon-name>: <tp:taxon-name><tp:taxon-name-part taxon-name-part-type="family">Xeniidae</tp:taxon-name-part></tp:taxon-name>).</article-title><source>Zootaxa</source><volume>4652</volume>: <fpage>201</fpage>–<lpage>239</lpage>. <ext-link xlink:type="simple" ext-link-type="doi" xlink:href="10.11646/zootaxa.4652.2.1">https://doi.org/10.11646/zootaxa.4652.2.1</ext-link></mixed-citation></ref><ref id="B5"><mixed-citation xmlns:xlink="http://www.w3.org/1999/xlink" xlink:type="simple"><person-group><name name-style="western"><surname>Benayahu</surname><given-names>Y</given-names></name><name name-style="western"><surname>van Ofwegen</surname><given-names>LP</given-names></name><name name-style="western"><surname>McFadden</surname><given-names>CS</given-names></name></person-group> (<year>2018a</year>) <article-title>Evaluating the genus <italic><tp:taxon-name><tp:taxon-name-part taxon-name-part-type="genus">Cespitularia</tp:taxon-name-part></tp:taxon-name></italic> Milne Edwards &amp; Haime, 1850, with descriptions of new genera of the family <tp:taxon-name><tp:taxon-name-part taxon-name-part-type="family">Xeniidae</tp:taxon-name-part></tp:taxon-name> (<tp:taxon-name><tp:taxon-name-part taxon-name-part-type="subclass">Octocorallia</tp:taxon-name-part></tp:taxon-name>, <tp:taxon-name><tp:taxon-name-part taxon-name-part-type="order">Alcyonacea</tp:taxon-name-part></tp:taxon-name>).</article-title><source>ZooKeys</source><volume>754</volume>: <fpage>63</fpage>–<lpage>101</lpage>. <ext-link xlink:type="simple" ext-link-type="doi" xlink:href="10.3897/zookeys.754.23368">https://doi.org/10.3897/zookeys.754.23368</ext-link></mixed-citation></ref><ref id="B7"><mixed-citation xmlns:xlink="http://www.w3.org/1999/xlink" xlink:type="simple"><person-group><name name-style="western"><surname>Benayahu</surname><given-names>Y</given-names></name><name name-style="western"><surname>Ekins</surname><given-names>M</given-names></name><name name-style="western"><surname>McFadden</surname><given-names>CS</given-names></name></person-group> (<year>2021</year>) <article-title>Overview of the genus <italic><tp:taxon-name><tp:taxon-name-part taxon-name-part-type="genus">Sympodium</tp:taxon-name-part></tp:taxon-name></italic> Ehrenberg, 1834 (<tp:taxon-name><tp:taxon-name-part taxon-name-part-type="subclass">Octocorallia</tp:taxon-name-part></tp:taxon-name>, <tp:taxon-name><tp:taxon-name-part taxon-name-part-type="order">Alcyonacea</tp:taxon-name-part></tp:taxon-name>, <tp:taxon-name><tp:taxon-name-part taxon-name-part-type="family">Xeniidae</tp:taxon-name-part></tp:taxon-name>), with the description of new species, revealing regional endemism.</article-title><source>Zootaxa</source><volume>5072</volume>(<issue>4</issue>): <fpage>324</fpage>–<lpage>350</lpage>. <ext-link xlink:type="simple" ext-link-type="doi" xlink:href="10.11646/zootaxa.5072.4.2">https://doi.org/10.11646/zootaxa.5072.4.2</ext-link></mixed-citation></ref><ref id="B18"><mixed-citation xmlns:xlink="http://www.w3.org/1999/xlink" xlink:type="simple"><person-group><name name-style="western"><surname>McFadden</surname><given-names>CS</given-names></name><name name-style="western"><surname>France</surname><given-names>SC</given-names></name><name name-style="western"><surname>Sanchez</surname><given-names>JA</given-names></name><name name-style="western"><surname>Alderslade</surname><given-names>P</given-names></name></person-group> (<year>2006</year>) <article-title>A molecular phylogenetic analysis of the <tp:taxon-name><tp:taxon-name-part taxon-name-part-type="subclass">Octocorallia</tp:taxon-name-part></tp:taxon-name> (<tp:taxon-name><tp:taxon-name-part taxon-name-part-type="phylum">Cnidaria</tp:taxon-name-part></tp:taxon-name>: <tp:taxon-name><tp:taxon-name-part taxon-name-part-type="class">Anthozoa</tp:taxon-name-part></tp:taxon-name>) based on mitochondrial protein-coding sequences.</article-title><source>Molecular Phylogenetics and Evolution</source><volume>41</volume>: <fpage>513</fpage>–<lpage>527</lpage>. <ext-link xlink:type="simple" ext-link-type="doi" xlink:href="10.1016/j.ympev.2006.06.010">https://doi.org/10.1016/j.ympev.2006.06.010</ext-link></mixed-citation></ref><ref id="B6"><mixed-citation xmlns:xlink="http://www.w3.org/1999/xlink" xlink:type="simple"><person-group><name name-style="western"><surname>Benayahu</surname><given-names>Y</given-names></name><name name-style="western"><surname>van Ofwegen</surname><given-names>LP</given-names></name><name name-style="western"><surname>Dai</surname><given-names>CF</given-names></name><name name-style="western"><surname>Jeng</surname><given-names>MS</given-names></name><name name-style="western"><surname>Soong</surname><given-names>K</given-names></name><name name-style="western"><surname>Shlagman</surname><given-names>A</given-names></name><name name-style="western"><surname>Du</surname><given-names>SW</given-names></name><name name-style="western"><surname>Hong</surname><given-names>P</given-names></name><name name-style="western"><surname>Imam</surname><given-names>NH</given-names></name><name name-style="western"><surname>Chung</surname><given-names>A</given-names></name><name name-style="western"><surname>Wu</surname><given-names>T</given-names></name><name name-style="western"><surname>McFadden</surname><given-names>CS</given-names></name></person-group> (<year>2018b</year>) The octocorals of Dongsha Atoll (South China Sea): an iterative approach to species identification using classical taxonomy and molecular barcodes. Zoological Studies 57: e50.</mixed-citation></ref><ref id="B1"><mixed-citation xmlns:xlink="http://www.w3.org/1999/xlink" xlink:type="simple"><person-group><name name-style="western"><surname>Alderslade</surname><given-names>P</given-names></name></person-group> (<year>2001</year>) <article-title>Six new genera and six new species of soft corals, and some proposed familial and subfamilial changes within the <tp:taxon-name><tp:taxon-name-part taxon-name-part-type="order">Alcyonacea</tp:taxon-name-part></tp:taxon-name> (<tp:taxon-name><tp:taxon-name-part taxon-name-part-type="phylum">Coelenterata</tp:taxon-name-part></tp:taxon-name>: <tp:taxon-name><tp:taxon-name-part taxon-name-part-type="subclass">Octocorallia</tp:taxon-name-part></tp:taxon-name>).</article-title><source>Bulletin of the Biological Society of Washington</source><volume>10</volume>: <fpage>15</fpage>–<lpage>65</lpage>.</mixed-citation></ref><ref id="B4"><mixed-citation xmlns:xlink="http://www.w3.org/1999/xlink" xlink:type="simple"><person-group><name name-style="western"><surname>Benayahu</surname><given-names>Y</given-names></name></person-group> (<year>2010</year>) <article-title>A new genus of a soft coral of the family <tp:taxon-name><tp:taxon-name-part taxon-name-part-type="family">Xeniidae</tp:taxon-name-part></tp:taxon-name> (<tp:taxon-name><tp:taxon-name-part taxon-name-part-type="phylum">Cnidaria</tp:taxon-name-part></tp:taxon-name>: <tp:taxon-name><tp:taxon-name-part taxon-name-part-type="subclass">Octocorallia</tp:taxon-name-part></tp:taxon-name>) from Japan.</article-title><source>Galaxea</source><volume>12</volume>: <fpage>53</fpage>–<lpage>64</lpage>. <ext-link xlink:type="simple" ext-link-type="doi" xlink:href="10.3755/galaxea.12.53">https://doi.org/10.3755/galaxea.12.53</ext-link></mixed-citation></ref><ref id="B26"><mixed-citation xmlns:xlink="http://www.w3.org/1999/xlink" xlink:type="simple"><person-group><name name-style="western"><surname>Roxas</surname><given-names>HA</given-names></name></person-group> (<year>1933</year>) <article-title>Philippine <tp:taxon-name><tp:taxon-name-part taxon-name-part-type="subclass">Alcyonaria</tp:taxon-name-part></tp:taxon-name>. The families <tp:taxon-name><tp:taxon-name-part taxon-name-part-type="family">Cornulariidae</tp:taxon-name-part></tp:taxon-name> and <tp:taxon-name><tp:taxon-name-part taxon-name-part-type="family">Xeniidae</tp:taxon-name-part></tp:taxon-name>.</article-title><source>The Philippine Journal of Science</source><volume>50</volume>: <fpage>49</fpage>–<lpage>110</lpage>.</mixed-citation></ref><ref id="B16"><mixed-citation xmlns:xlink="http://www.w3.org/1999/xlink" xlink:type="simple"><person-group><name name-style="western"><surname>Kükenthal</surname><given-names>W</given-names></name></person-group> (<year>1909</year>) Diagnosen neuer Alcyonarien. (7. Mitteilung). Zoologischer Anzeiger 35(1/2): 46–53.</mixed-citation></ref><ref id="B10"><mixed-citation xmlns:xlink="http://www.w3.org/1999/xlink" xlink:type="simple"><person-group><name name-style="western"><surname>Dana</surname><given-names>JD</given-names></name></person-group> (<year>1846</year>) <article-title>Zoophytes. United States Exploring Expedition during the years 1838–1842.</article-title><source>Lea and Blanchard, Philadelphia</source><volume>7</volume>: <fpage>1</fpage>–<lpage>740</lpage>. [61 pls]</mixed-citation></ref><ref id="B13"><mixed-citation xmlns:xlink="http://www.w3.org/1999/xlink" xlink:type="simple"><person-group><name name-style="western"><surname>Imahara</surname><given-names>Y</given-names></name></person-group> (<year>1992</year>) <article-title><tp:taxon-name><tp:taxon-name-part taxon-name-part-type="subclass">Octocorallia</tp:taxon-name-part></tp:taxon-name> (<tp:taxon-name><tp:taxon-name-part taxon-name-part-type="suborder">Stolonifera</tp:taxon-name-part></tp:taxon-name>, <tp:taxon-name><tp:taxon-name-part taxon-name-part-type="order">Telestacea</tp:taxon-name-part></tp:taxon-name> and <tp:taxon-name><tp:taxon-name-part taxon-name-part-type="order">Alcyonacea</tp:taxon-name-part></tp:taxon-name>).</article-title> In: <person-group><name name-style="western"><surname>Nishimura</surname><given-names>S</given-names></name></person-group> (<role>Ed.</role>) <issue-title>, Guide to seashore animals of Japan with color pictures and key. Hoikusha Publishing Co. Ltd.</issue-title><source>, Osaka</source><volume>1</volume>: <fpage>69</fpage>–<lpage>91</lpage>. [pls 13–19]</mixed-citation></ref><ref id="B30"><mixed-citation xmlns:xlink="http://www.w3.org/1999/xlink" xlink:type="simple"><person-group><name name-style="western"><surname>Utinomi</surname><given-names>H</given-names></name></person-group> (<year>1955</year>) <article-title>Two new species of <italic><tp:taxon-name><tp:taxon-name-part taxon-name-part-type="genus">Xenia</tp:taxon-name-part></tp:taxon-name></italic> from Kusimoto (<tp:taxon-name><tp:taxon-name-part taxon-name-part-type="phylum">Coelenterata</tp:taxon-name-part></tp:taxon-name>, <tp:taxon-name><tp:taxon-name-part taxon-name-part-type="subclass">Alcyonaria</tp:taxon-name-part></tp:taxon-name>).</article-title><source>Publications of the Seto Marine Biological Laboratory</source><volume>4</volume>: <fpage>105</fpage>–<lpage>109</lpage>.</mixed-citation></ref><ref id="B2"><mixed-citation xmlns:xlink="http://www.w3.org/1999/xlink" xlink:type="simple"><person-group><name name-style="western"><surname>Ashworth</surname><given-names>JH</given-names></name></person-group> (<year>1899</year>) <article-title>The structure of <italic><tp:taxon-name><tp:taxon-name-part taxon-name-part-type="genus">Xenia</tp:taxon-name-part><tp:taxon-name-part taxon-name-part-type="species">hicksoni</tp:taxon-name-part></tp:taxon-name></italic>, nov. sp., with some observations on <italic><tp:taxon-name><tp:taxon-name-part taxon-name-part-type="genus">Heteroxenia</tp:taxon-name-part><tp:taxon-name-part taxon-name-part-type="species">elizabethae</tp:taxon-name-part></tp:taxon-name></italic>, Kölliker.</article-title><source>Quarterly Journal of Microscopical Science</source><volume>42</volume>(<issue>3</issue>): <fpage>245</fpage>–<lpage>304</lpage>. [pls 23–27] <ext-link xlink:type="simple" ext-link-type="doi" xlink:href="10.1242/jcs.s2-42.167.245">https://doi.org/10.1242/jcs.s2-42.167.245</ext-link></mixed-citation></ref><ref id="B29"><mixed-citation xmlns:xlink="http://www.w3.org/1999/xlink" xlink:type="simple"><person-group><name name-style="western"><surname>Utinomi</surname><given-names>H</given-names></name></person-group> (<year>1950</year>) <article-title>Some xeniid alcyonarians from Japan and adjacent localities.</article-title><source>Publications of the Seto Marine Biological Laboratory</source><volume>1</volume>(<issue>3</issue>): <fpage>81</fpage>–<lpage>91</lpage>. <ext-link xlink:type="simple" ext-link-type="doi" xlink:href="10.5134/174440">https://doi.org/10.5134/174440</ext-link></mixed-citation></ref><ref id="B28"><mixed-citation xmlns:xlink="http://www.w3.org/1999/xlink" xlink:type="simple"><person-group><name name-style="western"><surname>Tixier-Durivault</surname><given-names>A</given-names></name></person-group> (<year>1966</year>) Quelques Octocoralliaires Australiens. Bulletin de la Museum Nationale d’Histoire naturelle Paris, Ser. 2, 37(4): 705–716.</mixed-citation></ref><ref id="B31"><mixed-citation xmlns:xlink="http://www.w3.org/1999/xlink" xlink:type="simple"><person-group><name name-style="western"><surname>Verseveldt</surname><given-names>J</given-names></name></person-group> (<year>1977</year>) <article-title>Australian <tp:taxon-name><tp:taxon-name-part taxon-name-part-type="subclass">Octocorallia</tp:taxon-name-part></tp:taxon-name> (<tp:taxon-name><tp:taxon-name-part taxon-name-part-type="phylum">Coelenterata</tp:taxon-name-part></tp:taxon-name>).</article-title><source>Australian Journal of Marine and Freshwater Research</source><volume>28</volume>: <fpage>171</fpage>–<lpage>240</lpage>. <ext-link xlink:type="simple" ext-link-type="doi" xlink:href="10.1071/MF9770171">https://doi.org/10.1071/MF9770171</ext-link></mixed-citation></ref><ref id="B17"><mixed-citation xmlns:xlink="http://www.w3.org/1999/xlink" xlink:type="simple"><person-group><name name-style="western"><surname>May</surname><given-names>W</given-names></name></person-group> (<year>1898</year>) <article-title>Die von Dr. Stuhlmann im Jahre 1889 gesammelten ostafrikanischen Alcyonaceen des Hamburgers Museums.</article-title><source>Jahrbuch der Hamburgischen Wissenschaftlichen Anstalten</source><volume>15</volume>(<issue>2</issue>): <fpage>1</fpage>–<lpage>38</lpage>. <ext-link xlink:type="simple" ext-link-type="doi" xlink:href="10.5962/bhl.title.23020">https://doi.org/10.5962/bhl.title.23020</ext-link></mixed-citation></ref></ref-list></tp:taxon-treatment>
